# Supplementary material for: Therapeutic Effects of Quetiapine and 5-HT1A Receptor Agonism on Hyperactivity in Dopamine-Deficient Mice
Source: Int J Mol Sci. 2022 Jul 4;23(13):7436. doi: 10.3390/ijms23137436 (PMC9266854; doi:10.3390/ijms23137436)
Supplement: Supplementary file 1 [file ijms-23-07436-s001.zip]

Archive with 2 entries (2 files):
- ijms-1787110 Dataset 220624.xlsx
- ijms-1787110 Supplementary Figures.pdf
