# Supplementary material for: Therapeutic Effects of Quetiapine and 5-HT1A Receptor Agonism on Hyperactivity in Dopamine-Deficient Mice
Source: Int J Mol Sci. 2022 Jul 4;23(13):7436. doi: 10.3390/ijms23137436 (PMC9266854; doi:10.3390/ijms23137436)
Supplement: Supplementary file 1 [file ijms-23-07436-s001.zip › ijms-1787110 Dataset 220624.xlsx]

## Sheet: Fig 1 3h comparison
	Total locomotor activity increased ([3 h after drug administration] – [3 h before drug administration])
	DD	WT	DDSE	WTSE	DD n	WT n
Saline WT DD (n=16) (n=29)	12449.8	-13372.2	1613.63	1980.84	29	16
Quetiapine WT DD (n=21) (n=20)	-24714.9	-29061.8	2622.87	1297.27	20	21	20mg/kg
Pimavanserine WT DD (n=11) (n=11)	4509.55	-13665.8	3013.15	3689.77	11	11	5mg/kg
Tandospirone WT DD (n=12) (n=10)	2990.5	-17576.2	1751.12	2645.42	10	12	3mg/kg
Paroxetine WT DD (n=10) (n=10)	8930	-23502.2	3043.19	1803.4	10	10	8mg/kg
Trihexydiphenyl WT DD (n=10) (n=14)	2988.64	-7767.2	3113.96	2942.57	14	10	10 mg/kg
	saline DD(n=29), WT(n=16)	pimavanserine DD(n=11), WT(n=11)	Tandospirone3 DD(n=10), WT(n=12)	Tandospirone DD(n=15), WT(n=16)	paroxetine DD(n=10), WT(n=10)	quetiapine DD(n=20), WT(n=21)	DOI DD(n=14), WT(n=10)	Trihexydiphenyl DD(n=14), WT(n=10)	EMD281014 DD(n=14), WT(n=14)	8-OH-DPAT DD(n=15), WT(n=16)
DD	26501	5566	1343	471	-200	-34479	12951	15354	-20333	-40021
DD	22571	11276	-1610	7015	6827	-8503	25550	12449	-8454	-18500
DD	-2426	6705	-6284	-10526	129	-20365	24957	-2772	-18709	-34695
DD	17203	-1760	2530	4587	3085	-16458	18670	12572	-6191	-32511
DD	26961	8330	2589	8832	21347	-29512	11520	3877	-7270	-35111
DD	17693	25413	13969	-274	17956	-26560	15934	-10470	5475	-39466
DD	-6521	-4671	8231	-4900	1523	-32097	19329	-19121	-9170	-45838
DD	12676	12712	6480	857	22408	-43491	7087	6515	-5509	-35341
DD	25757	-2746	1236	9064	17073	-21384	26449	4283	-29351	-25331
DD	10735	-10463	1421	1265	-848	-24303	10717	21488	-430	-28789
DD	9487	-757		-2247		-3108	-22311	270	-4675	-40692
DD	14681			-20943		-22499	22847	-12933	-1569	-38374
DD	1777			1260		-9187	5175	12233	-4890	-31022
DD	16463			-4087		-36839	1984	-1904	-4079	-33569
DD	14744			10339		-15313				-39969
DD	12880					-11291
DD	-3380					-41884
DD	5760					-34387
DD	10337					-23567
DD	14330					-39071
DD	10177
DD	8354
DD	14436
DD	13177
DD	13805
DD	817
DD	25471
DD	14936
DD	11643
WT	913	-12117	-9376	-19358	-28551	-20816	5202	-21207	-26919	-17262
WT	-13193	-19784	-11531	-12987	-18938	-33783	12056	6640	-19618	-23366
WT	2050	-10304	-4055	-28034	-17974	-36005	-7414	-13387	-20440	-6551
WT	-14106	-12795	-24981	-24300	-31444	-25082	-17313	-7827	-34733	-17382
WT	-15912	-17648	-8953	-16810	-26622	-28658	7226	-12711	-7366	-23730
WT	-14696	-30258	-10609	-20511	-25841	-30978	645	-7351	-23010	-22418
WT	-16117	-29043	-19092	-16130	-27471	-28560	11743	-9770	-5965	-23621
WT	-27100	-19162	-29327	-22500	-20328	-31406	-4543	-2260	-22238	-33676
WT	-14391	-12347	-31558	-9075	-13017	-23730	-4604	7019	-14847	-18714
WT	-15892	762	-15186	-10509	-24836	-19608	12120	-16818	-4308	-17752
WT	-16843	12372	-28429	-29927		-31295			-27652	-22978
WT	-6806		-17818	-20912		-22978			-18525	-29250
WT	-8987			-19021		-31668			-15018	-17186
WT	-18977			-20038		-20268			-18519	-11986
WT	-25788			1936		-32108				-23717
WT	-8111			-12577		-25156				-33115
WT						-40393
WT						-31576
WT						-35061
WT						-37624
WT						-23545
WT
WT
WT
WT
WT
WT
WT
WT

## Sheet: Fig 2 quetiapine 20mg
Quetiapine 20mg/kg	DD3719.SAW	DD3721.SAW	DD3738.SAW	DD3739.SAW	DD3744.SAW	DD3745.SAW	DD3754.SAW	DD3769.SAW	DD3748	DD3768	DD3771	DD3787	DD3792	DD3793	DD3807	DD3810	DD4004.SAW	DD4006.SAW	DD4052.SAW	DD4057.SAW	WT3782	WT3788	WT3789	WT3794	WT3731.SAW	WT3752.SAW	WT3757.SAW	WT3775.SAW	WT3803	WT3815	WT3818	WT3823	WT3825	WT3831	WT3838	WT3853	WT3955.SAW	WT3957.SAW	WT3958.SAW	WT3967.SAW	WT3974.SAW	Average DD Quetiapine 20mg/kg (n=20)	Average DD Saline 0.1ml/10g (n=29)	Average WT Quetiapine 20mg/kg (n=20)	Average WT Saline 0.1ml/10g (n=16)	SE DD Quetiapine 20mg/kg (n=20)	SE DD Saline 0.1ml/10g (n=29)	SE WT Quetiapine 20mg/kg (n=21)	SE WT Saline 0.1ml/10g (n=16)
0
10	1340	693	792	83	63	586	651	158	823	1470	640	69	307	1092	29	49	63	98	491	842	2911	2850	2929	2532	2878	2907	3049	2788	2520	2551	2704	2757	2637	2564	2429	2712	2880	2529	2504	2820	2796	516.95	471.345	2726.05	2403.38	100.885	51.9767	38.2693	105.895
20	1619	659	948	432	455	502	795	662	1138	935	434	631	150	1571	164	217	807	475	733	1500	2184	2636	2695	2572	2590	2641	2157	2274	2196	2195	2418	2323	2006	1911	1594	2537	2800	2412	2333	2616	2389	741.35	619.172	2356.14	2181.94	98.1747	67.5748	63.8402	66.3916
30	1709	625	1007	409	1235	1154	1507	2045	1008	465	277	1284	612	2094	22	166	1708	1940	1196	2116	1905	2444	2549	2180	2396	2399	2212	2215	1982	1492	2078	1586	1640	1670	1326	2416	2597	2190	2177	2710	2231	1128.95	1070.45	2114.05	2011.94	150.839	118.263	83.9076	128.533
40	1551	484	1674	841	1465	1375	2026	2047	1851	599	127	2515	760	2436	167	485	2598	2579	1554	2244	1747	2789	2441	1930	2201	2009	2082	1967	2000	1346	1988	2174	2379	2140	2255	1891	2578	2187	2511	2804	2172	1468.9	1202.66	2171	2064.19	185.531	132.581	74.396	114.034
50	2890	1159	2490	845	1924	901	1413	1797	1215	1386	170	326	1730	1551	202	1291	3290	2460	2336	3063	1403	1847	2248	2005	1719	2143	2107	2192	2029	2019	2487	1770	2597	2212	1736	2182	2308	2205	2094	2412	2155	1621.95	1567.59	2089.05	1942.94	205.755	141.333	60.8959	101.056
60	2035	975	1626	990	2241	1324	1576	3109	1932	808	619	1621	2195	2750	780	1956	3172	2021	1619	1856	1660	2166	2649	2199	1989	1759	1727	2324	1862	2003	2149	2387	2434	1206	2122	1653	2587	2316	2192	2756	2026	1760.25	1548.1	2103.14	1824	162.982	164.199	81.8952	133.725
70	3085	783	2016	1608	1722	1554	2213	2173	1913	2247	193	2032	778	2171	1719	1718	2795	2187	1441	3266	1918	1474	2177	2259	1538	1807	1386	1875	2185	1967	1919	1462	898	1921	1773	2145	2361	2089	2170	2068	1891	1880.7	1650.17	1870.62	1876.06	166.047	161.65	76.8697	132.613
80	2034	611	2457	2119	2920	1165	1853	2100	2060	2060	869	1230	2021	2905	1299	1236	2770	2120	1974	2098	820	2098	1819	2076	1879	1854	1452	1724	2092	1703	984	1355	1839	470	1831	1427	2793	1760	2092	2474	1986	1895.05	1562.21	1739.43	1508.5	144.184	202.456	115.631	130.04
90	2987	728	2333	483	755	1583	2772	2006	54	1534	620	1500	931	2588	2008	2171	2640	2642	2588	3069	2159	2022	2177	1455	1781	1717	1536	1566	1003	860	1561	1036	1540	1290	1105	1192	2560	2316	2138	2413	2106	1799.6	1628.9	1692.05	1585.75	208.425	191.122	110.128	139.281
100	2137	599	2191	1733	2902	2324	2559	3335	438	2289	206	1075	38	2883	1429	1676	3092	1639	1408	1884	1256	1932	1819	2141	1972	1104	1037	356	450	1001	1197	1009	1634	593	2304	1499	2763	2098	2419	1938	1360	1791.85	1744.31	1518.19	1326.56	215.091	194.366	145.035	140.842
110	1708	338	2888	2172	3026	966	1535	2244	2525	1135	13	1718	138	2080	2302	2874	3147	1751	830	3197	758	1261	2164	1661	1408	1319	1898	1294	984	68	1703	771	2169	1928	1773	1169	1855	2064	1852	1882	983	1829.35	1723.34	1474.48	1426.12	223.843	207.189	119.408	204.253
120	3156	320	1820	857	1801	1163	3125	3516	1614	1023	12	2230	0	1974	1444	1572	3701	2900	1634	2292	723	1955	2084	1696	1753	1440	1867	1640	1255	663	1584	840	1492	1079	1815	1354	1926	2179	1936	1904	1204	1807.7	1751.93	1542.33	1325.38	243.798	212.798	97.0889	122.591
130	1915	531	2113	516	1963	2452	1387	2634	1303	1996	0	14	29	2815	2788	2482	2598	2037	1523	3036	463	2015	2078	1236	1607	2100	687	1299	1123	766	1378	41	1170	151	1172	694	2603	2158	1659	1758	1176	1706.6	1731.07	1301.62	1143.75	224.394	223.631	149.184	187.155
140	3228	243	1816	371	2084	1995	2558	3139	1711	1476	4	1388	16	2679	880	2081	1023	2172	5	1618	764	1683	1585	1819	1333	1383	1604	1328	775	149	1553	1131	1849	31	2319	11	2264	1711	1787	1307	770	1524.35	1656.38	1293.14	1146	228.602	228.451	144.797	188.427
150	2543	49	1871	602	2610	2644	2929	3704	837	2562	88	2146	5	2313	2847	3037	2434	2267	804	2886	403	1572	1879	1484	849	1493	803	2017	471	560	1080	1168	1330	3	1235	840	2105	1204	2201	2010	854	1958.9	1760.69	1217.19	1434.56	252.791	211.981	133.426	157.983
160	3089	175	1976	1342	1529	2026	2192	2681	2202	1444	1	459	0	2299	723	2587	2793	1782	2019	2597	0	2536	1363	2236	2062	2128	1784	2525	751	0	925	83	2172	0	2368	366	1784	1040	1501	1743	1547	1695.8	1702.79	1376.86	1337.75	215.461	224.361	193.038	132.999
170	1228	248	2675	981	1782	2541	2855	3435	1257	1473	0	1489	0	2941	2639	2290	2428	2250	1381	2914	1988	2384	2546	2744	2433	1919	957	1436	0	374	2179	643	2140	1220	2065	761	2042	920	1710	1578	631	1840.35	1655.79	1555.71	1621.31	227.765	208.452	172.125	210.163
180	2586	439	1981	1780	2523	1608	2912	3665	72	1167	15	1338	6	2744	2645	2787	1773	2025	2234	2468	822	2428	1802	2332	1209	962	1661	934	730	542	2211	1354	1234	1615	2188	1249	2230	1345	2217	2315	2245	1838.4	1902.34	1601.19	1713.25	235.183	209.7	134.144	168.43
190	1167	643	2263	1343	2282	1165	2336	928	1461	1590	863	348	250	2290	2277	1300	948	958	1471	2184	1836	2278	2504	1753	1881	1673	1444	341	678	599	604	865	1336	1608	1299	827	2341	2066	2095	1799	1781	1403.35	1365.93	1505.14	1837.81	150.92	161.033	138.758	109.935
200	2	511	2395	20	1149	96	2016	31	1050	176	87	0	0	845	2121	0	0	0	56	276	1022	743	495	271	668	393	0	0	0	0	64	46	0	79	3	0	223	1046	337	81	761	541.55	1781.76	296.762	1727.88	177.406	182.347	77.4875	122.145
210	7	2	712	0	0	0	111	0	0	0	0	0	0	0	164	0	0	0	0	0	0	35	0	839	530	40	0	0	0	0	0	1	0	49	0	20	0	35	0	4	0	49.8	2241.14	73.9524	1378.25	36.1508	188.788	45.6915	156.526
220	0	0	41	0	0	0	2	0	0	0	0	0	0	0	0	0	0	0	0	0	0	282	0	1111	171	0	0	0	0	0	0	0	0	0	0	2	0	0	0	0	0	2.15	2056.86	74.5714	1144.94	2.04717	187.959	54.0351	138.803
230	0	0	4	0	0	0	6	0	0	0	0	0	0	0	0	0	0	0	0	0	0	57	0	559	82	0	0	0	0	0	0	0	0	0	0	0	0	0	0	0	469	0.5	2198.17	55.5714	840.5	0.351688	176.502	33.7202	152.784
240	0	0	3	0	0	0	0	0	0	0	0	0	0	0	0	0	0	0	0	0	0	65	0	600	1	0	0	0	0	0	0	0	0	0	0	0	0	0	0	0	208	0.15	2209.17	41.619	945	0.15	174.626	29.7255	206.472
250	0	0	58	0	0	0	0	0	0	0	0	0	0	0	0	0	0	0	0	0	0	0	0	429	39	0	0	0	0	0	0	0	0	0	0	0	0	0	0	0	62	2.9	2093.59	25.2381	872.688	2.9	201.9	20.4724	124.723
260	0	0	11	0	0	0	0	0	0	0	0	0	0	0	0	0	0	0	0	0	0	0	0	317	0	0	0	0	0	0	0	0	0	0	0	0	0	0	0	0	221	0.55	2328.03	25.619	676.812	0.55	189.339	17.9647	150.633
270	6	0	12	0	0	0	0	0	0	0	0	0	0	0	0	0	0	0	0	0	0	60	0	309	77	0	0	0	0	0	0	0	0	0	0	0	0	0	0	0	2	0.9	2318.83	21.3333	844.5	0.656546	193.23	15.0757	197.817
280	59	0	49	0	0	0	0	0	0	0	0	0	0	0	0	608	0	0	0	0	0	0	0	0	0	0	0	0	0	0	0	0	0	0	0	0	0	0	0	0	333	35.8	2206.97	15.8571	755.125	30.3451	194.426	15.8571	183.001
290	37	0	16	0	0	0	0	0	0	0	0	0	0	0	0	1025	0	0	0	0	0	0	0	0	66	0	0	0	0	0	0	0	0	0	0	0	0	0	0	0	0	53.9	2349.14	3.14286	544.375	51.1485	201.249	3.14286	126.738
300	130	0	380	0	0	0	0	0	0	0	0	0	0	0	0	2290	0	0	0	0	0	0	0	2	2	0	0	0	0	0	0	0	0	0	0	0	0	0	0	0	1065	140	2166.59	50.9048	730.25	114.861	187.731	50.7049	182.629
310	230	0	886	42	0	0	0	0	0	0	0	0	0	0	0	2210	0	0	0	0	0	0	0	432	268	0	0	0	0	0	0	0	0	0	0	0	0	0	0	0	604	168.4	2461.86	62.0952	758	116.49	190.185	35.9329	148.19
320	429	0	1134	55	0	0	0	0	0	0	0	0	0	0	102	2442	0	0	0	0	98	325	0	924	2	0	0	0	0	0	0	0	0	0	0	0	0	0	0	0	142	208.1	2229.66	71	726	131.596	189.528	45.8598	161.685
330	1072	0	924	27	0	0	0	0	0	0	17	0	0	4	416	2422	0	0	0	0	0	23	0	1558	556	0	0	0	0	0	104	0	68	0	0	8	79	0	0	0	50	244.1	2262.62	116.476	542.188	134.276	191.303	76.7862	153.409
340	310	0	1532	0	0	0	0	0	0	0	27	0	0	47	850	1893	0	0	71	0	0	423	0	1309	237	0	2	7	0	0	0	0	37	0	0	0	0	0	0	0	520	236.5	2605.07	120.714	581.625	121.811	190.821	67.5135	154.638
350	1418	0	2125	0	7	0	174	0	0	0	16	24	0	665	936	3158	0	0	140	131	0	18	0	1062	343	0	0	0	0	29	0	0	38	0	0	57	0	0	0	0	544	439.7	2170.45	99.5714	847.188	192.072	196.329	56.465	215.45
360	1494	0	1764	219	50	42	116	0	58	0	170	194	279	1196	1908	2036	0	0	465	1284	112	0	0	0	16	0	0	0	0	23	31	0	13	0	0	28	0	0	0	0	215	563.75	2353.24	20.8571	748	164.492	193.537	11.1625	190.159
Saline 0.1ml/10mg	DD3617	DD3624	DD3630	DD3651	DD3652	DD3659	DD3665	DD3666	DD3670	DD3676	DD3748	DD3768	DD3771	DD3787	DD3792	DD3793	DD3807	DD3810	DD3719.SAW	DD3721.SAW	DD3738.SAW	DD3744.SAW	DD3745.SAW	DD3754.SAW	DD3769.SAW	DD3690	DD3708	DD3683	DD3684	WT3782	WT3788	WT3789	WT3794	WT3731.SAW	WT3752.SAW	WT3757.SAW	WT3770.SAW	WT3803	WT3815	WT3823	WT3825	WT3831	WT3838	WT3842	WT3853
0
10	174	372	513	401	339	118	1035	404	55	1109	660	1105	509	310	390	601	437	619	741	447	253	141	322	320	544	404	440	804	102	2275	2758	2266	2575	2431	2591	1972	2761	1096	2370	2738	2257	2405	2659	2895	2405
20	440	482	670	615	444	391	575	238	145	1092	920	696	593	273	825	1109	506	1525	647	481	455	427	458	318	1036	294	796	1493	12	2085	2496	2017	2366	1688	2532	1837	2399	1908	2416	2364	2247	1807	2383	2120	2246
30	288	242	558	1517	630	1046	672	495	516	1448	1262	955	679	1093	1089	1999	1375	2658	1638	1031	549	1688	913	1416	2031	36	944	2044	231	1950	2584	1675	2571	1724	2545	1803	2566	1626	2389	2309	1561	643	2081	2179	1985
40	126	277	1678	2155	756	1801	617	1509	1083	1105	1709	385	244	1159	931	2072	1031	2444	2053	897	839	1960	1252	1940	2416	0	1330	642	466	1798	2587	1970	2471	1663	2434	1955	2542	1184	2372	2287	2292	1105	2359	2203	1805
50	109	262	798	2212	574	1331	936	1139	1967	1943	1045	1791	1754	1875	2350	1978	1872	2914	2504	696	1208	2533	1784	2447	1904	185	1349	2419	1581	1277	2402	1251	1883	1305	2081	2015	1924	1763	2403	2361	2136	1569	2113	2295	2309
60	0	9	179	1823	1450	505	1040	2071	1949	1359	2493	1490	527	1247	2282	2229	2053	3012	2723	1635	2007	2188	1608	2369	3090	29	944	1458	1126	1275	2254	1871	2485	1049	2126	1508	2538	1848	1825	2035	1454	575	2061	1957	2323
70	7	0	187	2564	1233	1370	792	1435	860	1642	1640	1576	2106	2749	1631	2778	1596	2411	1709	1906	2415	2613	2250	2433	2919	75	1041	2541	1376	1882	2504	1329	2310	1742	2244	1944	2440	1416	1764	1363	1750	532	2362	2422	2013
80	0	0	1053	1688	499	817	1347	331	1256	1556	2828	372	770	1145	2363	2551	2958	3024	2953	1880	729	3286	2011	3162	2078	58	1	1677	2911	890	1815	1353	1817	1332	1720	923	2004	1152	1312	1792	1484	319	2408	1839	1976
90	0	2	1332	2638	402	2071	101	1976	1437	2467	2392	126	2006	2451	989	2604	693	2941	2959	1490	2309	2251	2003	2451	3498	288	244	1373	1744	755	2429	1409	2207	1516	1116	1347	1629	2072	2083	1184	1628	503	2428	1436	1630
100	0	10	239	2822	346	2702	582	2929	1654	2320	1336	1118	1404	1214	2730	1947	2677	2506	2626	1725	1575	3436	2277	2924	3167	115	1140	2349	715	512	1522	1132	1994	1537	1499	900	2194	1222	1060	962	1605	195	2261	1561	1069
110	0	0	61	1498	99	357	91	1843	1290	2495	2438	1968	2499	3111	1699	2647	3379	2808	2982	1156	2272	2255	2039	3053	3016	36	815	1604	2466	291	2308	1768	2394	948	2396	1686	1924	717	345	521	1260	202	1918	1670	2470
120	0	0	32	1524	19	2603	63	2468	1186	2207	2702	704	1436	1286	2247	1735	1576	3528	2634	2663	2662	3191	2264	2548	3570	57	674	2725	2502	1253	1779	1172	1398	1273	1825	715	1724	1001	1192	57	1500	1579	1513	2140	1085
130	0	0	11	1857	51	1277	0	2527	1760	1681	647	1123	2521	3061	2468	2904	3357	2430	3416	2722	1350	3528	1634	3341	2296	99	4	2091	2045	515	2079	1458	2488	832	1438	678	1178	667	108	23	1495	122	1782	1855	1582
140	0	0	0	2421	2	2334	11	338	1490	2245	2872	2213	537	2012	3025	1462	1011	1924	3936	1173	2764	2581	2952	2931	3624	30	112	2056	1979	908	2156	638	1787	875	1963	563	1367	7	952	0	1693	14	1688	2082	1643
150	0	0	15	582	0	2281	74	2391	1854	2970	2462	2015	2626	1836	2671	3282	2691	3512	1714	1888	1325	2629	1927	2303	2875	90	113	2048	2886	1006	1965	1481	2551	2072	1212	759	1990	1608	1033	48	666	1417	1879	1440	1826
160	0	0	229	1031	0	737	0	2161	1368	2058	1816	743	1659	1730	3156	2226	2123	3489	3292	2263	2427	3388	2998	2634	3801	118	133	2335	1466	1032	1845	1331	2421	66	1583	712	1207	1181	965	1713	1285	1452	1898	1364	1349
170	16	0	210	1037	0	2645	0	1639	148	3189	2788	1475	1932	2633	2635	2315	1662	3046	3511	1772	2120	2664	2012	1768	3061	26	707	1174	1833	2027	2942	2622	2557	1049	2476	1020	1830	202	549	1273	1666	236	1777	1925	1790
180	73	0	461	1087	2	2606	31	2746	1539	2047	1712	2369	1361	2198	2641	2716	2293	2585	3860	2401	2725	3164	2207	2447	3399	31	945	2450	3072	1485	2299	1481	2408	1162	2082	393	2224	743	664	1597	2287	1704	2306	2420	2157
190	129	158	441	2221	254	2077	370	1880	1403	1352	1141	1828	1322	607	1281	2102	1994	2429	931	1434	1234	2771	2442	2683	2839	140	613	1284	252	1540	2164	1949	2413	1308	1861	1584	1864	905	1444	1672	2368	1701	2432	1806	2394
200	65	278	774	2544	346	1221	178	1231	2696	2384	2219	2451	1739	2649	2700	1707	1548	2458	3283	1767	1765	3083	2149	2289	3115	26	1194	2747	1065	2169	2176	2278	1651	998	2106	1340	2019	1386	1509	1715	2414	598	1810	1586	1891
210	510	1610	742	2976	889	2540	338	3014	3093	2353	2311	2073	2625	3340	3935	3555	876	3548	1659	2299	2123	2892	2589	2732	3026	320	1806	3067	2152	1402	1918	1857	1521	1529	863	380	1615	1042	592	748	2190	585	2547	1423	1840
220	1647	672	453	1593	1218	2330	219	1996	3302	2575	1534	1529	1625	1551	1974	2827	2035	3012	3786	2778	1039	2333	3131	3649	3932	353	1976	1799	2781	1270	1851	1425	1930	473	1434	359	1011	1197	596	270	1993	689	1531	923	1367
230	665	1860	1868	3042	1193	1469	43	1716	2298	2559	2635	2719	1673	2033	3148	1964	1663	3573	4193	2610	2701	2867	2054	3090	2935	55	2492	2879	1750	270	1240	910	1927	692	1051	0	706	515	643	7	1959	132	866	959	1571
240	1951	1585	1284	1882	1215	3244	83	2937	2937	3078	2189	2215	1593	3359	2776	3024	1281	1252	2657	3040	2457	3106	2532	2692	3926	106	2513	1327	1825	1885	2123	2417	1992	430	1512	717	65	9	249	0	914	4	1239	829	735
250	1687	428	44	3096	2729	2097	0	3145	2206	2498	2257	957	632	3172	2473	2644	2087	3115	4154	650	1836	2112	2523	3324	3023	940	1041	2989	2855	1681	1387	1122	1260	389	1669	832	862	0	806	0	1033	476	795	747	904
260	1913	1784	145	3239	2437	2978	27	1312	2590	3034	2783	2569	1102	1767	3628	3365	1757	3270	2082	2470	2520	2722	2953	3230	3934	66	2819	2211	2806	541	2043	1663	967	816	882	185	246	0	148	0	813	138	390	666	1331
270	2494	1935	49	1816	1146	3216	0	2500	2401	2014	2204	2745	1556	3472	2521	2437	1126	3445	3508	3063	2361	3203	2251	2858	3814	36	2720	3356	2999	1915	1455	950	1722	276	1130	6	432	0	734	675	1686	0	116	15	2400
280	1428	820	0	2738	2060	2086	2	2325	2891	2595	2863	2211	1745	1931	3280	3366	2287	3013	3788	2235	1997	2844	3102	3154	3652	29	1088	2898	1574	842	833	1775	1175	87	1444	351	48	0	0	1328	510	1497	0	14	2178
290	1906	1590	0	2177	2804	3243	0	2251	3197	2806	2377	1136	1211	3572	2979	2894	1276	2099	4149	2705	3002	3186	2431	3014	3676	7	3036	2584	2817	613	679	1419	984	18	559	388	0	0	0	688	590	358	0	732	1682
300	450	1228	0	3126	2190	2360	69	3145	2485	3020	2852	2467	773	2332	2331	3235	1513	3283	2735	2871	2072	2546	2519	2628	2888	41	3053	2759	1860	1230	1478	2237	1960	410	1011	245	297	0	622	237	490	2	0	62	1403
310	2481	2162	0	2906	1954	2872	114	1515	2727	2126	2659	2457	2335	2796	3223	2984	2292	3596	3827	1873	2827	3232	2687	3388	3993	13	1948	3448	2959	1737	1236	1760	1402	655	945	8	176	371	619	270	1026	0	1050	5	868
320	2304	1048	0	2045	2597	2594	0	2964	2273	2017	2004	1110	1229	3692	2786	3526	1437	2839	3296	2968	3065	2727	2612	2553	3332	7	2858	2283	2494	1775	835	1682	694	116	1165	0	0	950	1445	0	577	0	1310	0	1067
330	2171	1294	0	2400	2727	2344	0	1352	2997	2544	3081	2472	2059	2208	2411	2772	1498	3507	2781	1992	1824	3258	3021	3667	3590	21	1387	3656	2582	733	2046	1740	636	0	638	0	0	426	471	0	153	0	871	214	747
340	2645	2317	0	3089	2832	3485	0	3183	2144	3202	3055	2698	2162	3493	3343	3587	2167	2116	4026	2609	2279	3253	2673	2655	3788	55	3000	3052	2639	1146	603	1333	1082	0	254	0	0	221	32	123	1588	123	1509	34	1258
350	1350	1289	0	2869	2498	2575	0	2738	3120	3233	2044	682	39	3511	2575	2767	1135	3310	2686	3015	2370	2657	2684	3197	2820	573	2713	2233	2260	1735	1900	1805	2461	0	1215	0	0	0	0	0	1558	1073	905	0	903
360	1938	2169	0	2916	2718	1954	3	2112	2554	2278	3001	2586	1520	2361	3502	3279	1938	3271	2694	2177	2689	3485	2994	3179	3847	0	946	3647	2486	1645	1564	1952	800	155	1428	218	0	0	0	51	1598	16	1528	0	1013
[truncated: 4 more columns]

## Sheet: Fig 3 DD WAY Sco  Que
Quetiapine 20mg/kg (n=20)	DD3719.SAW	DD3721.SAW	DD3738.SAW	DD3739.SAW	DD3744.SAW	DD3745.SAW	DD3754.SAW	DD3769.SAW	DD3748	DD3768	DD3771	DD3787	DD3792	DD3793	DD3807	DD3810	DD4004.SAW	DD4006.SAW	DD4052.SAW	DD4057.SAW		WAY100635 1mg/kg + Quetiapine 20mg/kg (n=31)	DD3719.SAW	DD3721.SAW	DD3738.SAW	DD3744.SAW	DD3745.SAW	DD3754.SAW	DD3769.SAW	DD3748.SAW	DD3768.SAW	DD3771.SAW	DD3787.SAW	DD3792.SAW	DD3793.SAW	DD3807.SAW	DD3810.SAW	DD3879.SAW	DD3898.SAW	DD3981.SAW	DD3992.SAW	DD4015.SAW	DD4026.SAW	DD4030.SAW	DD4072.SAW	DD3867.SAW	DD3872.SAW	DD3892.SAW	DD3960.SAW
0																						0
10	1340	693	792	83	63	586	651	158	823	1470	640	69	307	1092	29	49	63	98	491	842		10	553	341	204	147	544	92	948	884	772	454	334	455	1268	1052	517	396	757	1038	736	990	741	1003	481	755	370	516	861
20	1619	659	948	432	347	502	795	662	1138	935	434	631	150	1571	164	217	807	475	733	1500		20	424	272	226	174	658	863	1925	1472	962	1835	465	1333	1698	685	1041	1761	1457	1208	738	1734	1856	1528	685	1166	367	747	456
30	1709	625	1007	409	1235	1154	1507	2045	1008	465	277	1284	612	2094	22	166	1708	1940	1196	2116		30	970	764	950	1047	770	2461	2472	2530	1089	2186	673	1443	2250	1138	2201	3100	2301	1367	854	2469	2243	1936	680	2397	1307	1312	839
40	1551	484	1674	841	1465	1375	2026	2047	1851	599	127	2515	760	2436	167	485	2598	2579	1554	2244		40	1586	1853	1368	882	725	2522	2564	2305	1615	805	951	1979	2364	1256	2104	2569	2588	1281	1784	2237	1448	2425	1100	1993	2047	1923	1152
50	2890	1159	2490	845	1924	901	1413	1797	1215	1386	170	326	1730	1551	202	1291	3290	2460	2336	3063		50	1451	2023	1579	1204	994	3050	2914	2760	2450	2482	937	2092	1804	2304	2029	3002	2549	2048	2580	2764	2662	2250	1648	1573	921	1383	579
60	2035	975	1626	990	2241	1324	1576	3109	1932	808	619	1621	2195	2750	780	1956	3172	2021	1619	1856		60	1197	1804	1182	1253	905	2784	3064	2092	631	1944	1829	3300	2667	1441	2473	1672	1935	2528	2159	2715	2262	2843	2273	2160	2096	1220	1460
70	3085	783	2016	1608	1722	1554	2213	2173	1913	2247	193	2032	778	2171	1719	1718	2795	2187	1441	3266		70	1720	1989	1330	1740	1623	2739	2973	2621	2315	2514	1443	2690	2164	1718	2751	2640	1615	1501	2845	2898	2356	2300	1862	2115	1225	1489	893
80	2034	611	2457	2119	2920	1165	1853	2100	2060	2060	869	1230	2021	2905	1299	1236	2770	2120	1974	2098		80	1410	1754	1508	1015	1673	3430	3361	1163	2637	2870	2258	1427	2479	2052	2575	2594	1233	2515	1054	2611	1218	2078	1464	2030	1822	1078	1434
90	2987	728	2333	483	755	1583	2772	2006	54	1534	620	1500	931	2588	2008	2171	2640	2642	2588	3069		90	3019	2075	2408	2489	1489	3163	1536	2072	495	2236	1191	3094	2199	2614	3239	3019	607	1559	2634	2309	2884	2835	2624	1310	1901	2537	433
100	2137	599	2191	1733	2902	2324	2559	3335	438	2289	206	1075	38	2883	1429	1676	3092	1639	1408	1884		100	1820	2276	2360	2364	2259	2706	3491	2961	2159	2922	1662	1723	2498	1392	1398	2302	1261	2640	1930	3006	2304	2625	2236	2501	1428	1441	1953
110	1708	338	2888	2172	3026	966	1535	2244	2525	1135	13	1718	138	2080	2302	2874	3147	1751	830	3197		110	1730	2172	1890	2321	1905	3446	3482	1896	1742	2408	914	3650	2486	2668	3509	2464	1925	2554	2808	3210	2609	1099	1897	910	953	920	2010
120	3156	320	1820	857	1801	1163	3125	3516	1614	1023	12	2230	0	1974	1444	1572	3701	2900	1634	2292		120	2996	2364	1768	2288	1812	3192	3459	3036	1636	3177	1467	2477	3056	1134	2754	3016	1014	877	1226	2362	1864	2573	1975	1808	994	2553	652
130	1915	531	2113	516	1963	2452	1387	2634	1303	1996	0	14	29	2815	2788	2482	2598	2037	1523	3036		130	3067	2419	2398	2331	2560	2967	3718	3151	2693	1900	2375	3405	2537	2128	3508	2745	827	1264	3003	2577	2559	2370	2889	1222	1487	1546	1814
140	3228	243	1816	371	2084	1995	2558	3139	1711	1476	4	1388	16	2679	880	2081	1023	2172	5	1618		140	2043	1591	2079	1982	1691	3052	2986	2051	1338	3255	643	3010	2604	2907	3918	2324	1596	436	1373	2213	1958	3309	1761	2306	1207	2334	1621
150	2543	49	1871	602	2610	2644	2929	3704	837	2562	88	2146	5	2313	2847	3037	2434	2267	804	2886		150	1827	2564	1306	1846	2435	2655	3002	3291	2128	2555	921	2341	2998	2813	2654	3087	1417	681	1872	1939	1591	2017	2329	860	829	1081	1776
160	3089	175	1976	1342	1529	2026	2192	2681	2202	1444	1	459	0	2299	723	2587	2793	1782	2019	2597		160	1407	2004	824	1656	1840	1720	1291	1690	1797	1460	1876	1303	1865	1673	1833	1018	737	947	1610	2219	2149	2354	1788	786	823	1404	1800
170	1228	248	2675	981	1782	2541	2855	3435	1257	1473	0	1489	0	2941	2639	2290	2428	2250	1381	2914		170	1394	1172	507	538	1422	2372	685	1996	478	166	1327	191	1257	606	164	173	134	421	856	2000	1505	1804	1821	845	1094	498	1527
180	2586	439	1981	1780	2523	1608	2912	3665	72	1167	15	1338	6	2744	2645	2787	1773	2025	2234	2468		180	2824	1955	402	1873	814	2673	2254	2170	1352	1045	1722	606	2520	2142	1565	1055	213	756	1601	2292	2475	2905	2089	1028	1112	771	2250
190	1167	643	2263	1343	2282	1165	2336	928	1461	1590	863	348	250	2290	2277	1300	948	958	1471	2184		190	841	1614	469	1469	915	2276	1827	2666	2239	603	1835	1334	2151	2270	1673	608	957	645	635	1091	2161	2000	2068	605	613	1821	826
200	2	511	2395	20	1149	96	2016	31	1050	176	87	0	0	845	2121	0	0	0	56	276		200	1480	680	523	319	1079	3094	0	2037	1004	0	1758	1288	2454	1918	1758	0	4	0	6	6	1897	2150	882	881	1070	1311	2213
210	7	2	712	0	0	0	111	0	0	0	0	0	0	0	164	0	0	0	0	0		210	531	0	634	297	326	3080	0	0	5	0	470	70	654	194	223	0	0	0	0	0	141	331	2	138	10	243	2111
220	0	0	41	0	0	0	2	0	0	0	0	0	0	0	0	0	0	0	0	0		220	182	11	106	0	0	3020	0	0	0	0	238	0	0	11	21	0	0	0	0	0	67	14	0	0	0	0	1825
230	0	0	4	0	0	0	6	0	0	0	0	0	0	0	0	0	0	0	0	0		230	145	0	376	0	0	3102	0	0	0	0	0	0	0	22	2	0	0	0	0	0	235	31	0	0	0	0	719
240	0	0	3	0	0	0	0	0	0	0	0	0	0	0	0	0	0	0	0	0		240	130	0	733	0	0	3096	0	0	0	0	0	0	0	46	12	0	0	0	0	0	976	5	0	0	0	1	346
250	0	0	58	0	0	0	0	0	0	0	0	0	0	0	0	0	0	0	0	0		250	0	0	1285	0	0	2355	0	0	0	17	0	0	0	0	10	0	0	0	0	0	2119	0	0	0	0	0	1301
260	0	0	11	0	0	0	0	0	0	0	0	0	0	0	0	0	0	0	0	0		260	272	0	1167	0	0	3219	0	0	0	0	466	0	0	272	44	0	0	0	0	0	2543	9	0	0	0	0	1276
270	6	0	12	0	0	0	0	0	0	0	0	0	0	0	0	0	0	0	0	0		270	57	91	1648	181	0	3034	0	0	0	0	55	0	0	774	160	0	0	0	0	0	2735	141	0	0	0	0	449
280	59	0	49	0	0	0	0	0	0	0	0	0	0	0	0	608	0	0	0	0		280	193	157	2290	649	0	3214	0	0	0	0	388	0	0	1577	279	0	0	0	0	0	3167	320	0	0	0	12	931
290	37	0	16	0	0	0	0	0	0	0	0	0	0	0	0	1025	0	0	0	0		290	752	409	1137	2255	47	3542	0	0	0	0	1010	0	0	2244	604	0	0	0	7	0	3344	1120	13	0	12	56	1418
300	130	0	380	0	0	0	0	0	0	0	0	0	0	0	0	2290	0	0	0	0		300	1347	1583	1231	2721	17	3396	0	0	0	76	1175	0	109	1934	1177	0	0	0	8	0	3108	1699	526	0	0	70	477
310	230	0	886	42	0	0	0	0	0	0	0	0	0	0	0	2210	0	0	0	0		310	817	972	2641	1967	126	3266	0	4	70	16	1527	0	224	1972	1742	0	0	0	42	0	970	2142	1363	0	153	227	1814
320	429	0	1134	55	0	0	0	0	0	0	0	0	0	0	102	2442	0	0	0	0		320	548	1457	1552	2053	256	3357	0	6	62	0	1179	159	761	1763	1859	0	0	2	440	0	1959	2367	1759	0	218	413	2354
330	1072	0	924	27	0	0	0	0	0	0	17	0	0	4	416	2422	0	0	0	0		330	1495	1837	1881	1731	358	3354	0	67	109	0	853	294	1575	1736	1346	0	0	4	1673	0	2950	2373	2349	0	200	456	1980
340	310	0	1532	0	0	0	0	0	0	0	27	0	0	47	850	1893	0	0	71	0		340	1851	2397	2308	2353	726	3306	0	142	267	351	766	864	2124	1751	1887	0	508	0	1183	7	2000	2410	1867	0	0	326	1107
350	1418	0	2125	0	7	0	174	0	0	0	16	24	0	665	936	3158	0	0	140	131		350	1288	2302	1702	2393	974	2419	0	254	744	1002	1347	1004	1285	2069	1864	0	1478	4	13	32	2400	2509	1132	0	70	110	2249
360	1494	0	1764	219	50	42	116	0	58	0	170	194	279	1196	1908	2036	0	0	465	1284		360	1615	2623	2428	3053	310	3792	0	490	803	1660	837	1984	2643	1385	1975	0	2298	0	1672	42	2868	2425	2264	7	60	40	1122
[truncated: 26 more columns]

## Sheet: Fig 4 salineEMDDPAT graph
8-OH-DPAT 10mg/kg	DD3719.SAW	DD3721.SAW	DD3738.SAW	DD3744.SAW	DD3745.SAW	DD3754.SAW	DD3769.SAW	DD3748.SAW	DD3768.SAW	DD3771.SAW	DD3787.SAW	DD3792.SAW	DD3793.SAW	DD3807.SAW	DD3810.SAW			EMD281014 10mg/kg	DD3981.SAW	DD4004..SAW	DD4006..SAW	DD4015..SAW	DD4030..SAW	DD4072..SAW	DD3748.SAW	DD3768.SAW	DD3771.SAW	DD3787.SAW	DD3792.SAW	DD3793.SAW	DD3807.SAW	DD3810.SAW		Average DD Saline 0.1ml/10g (n=15)	Average DD 8-OH-DPAT 10mg/kg (n=15)	Average DD EMD281014 10mg/kg (n=14)		SE Saline 0.1ml/10g (n=15)	SE DD 8-OH-DPAT 10mg/kg (n=15)	SE DD EMD281014 10mg/kg (n=14)		ttest DD Saline 0.1ml/10mg vs 8-OH-DPAT 10mg/kg		ttest DD Saline 0.1ml/10mg vs EMD281014 10mg/kg
0																		0
10	625	674	966	300	911	622	1529	1078	994	934	681	594	703	613	367			10	290	286	15	290	374	208	1114	1691	844	299	780	1639	929	1566		493.267	772.733	737.5		61.1149	78.9723	154.262		0.00918528	**	0.142674
20	2240	821	1315	347	1171	1907	1753	1262	762	871	819	1223	1425	1098	909			20	667	393	453	882	505	529	2076	1800	895	729	1883	1921	831	2033		684.6	1194.87	1114.07		88.4392	126.632	176.707		0.00261628	**	0.0350998	*
30	2914	1241	1561	1166	2002	2446	2541	1699	1015	1711	2739	2654	2012	815	2166			30	1011	1854	396	1401	1692	505	2410	2070	1731	1919	2342	2111	1573	3027		1358.4	1912.13	1717.29		146.05	172.18	192.728		0.020677	*	0.146038
40	2057	1495	1939	1838	2120	2443	2839	2982	1532	1538	2133	2882	2369	2166	2975			40	2259	3224	1840	2408	1652	1325	2475	2404	1477	2258	2601	2626	2476	3073		1422.13	2220.53	2292.71		183.406	134.165	148.146		0.00152217	**	0.00107825	**
50	3069	1905	2390	2185	2026	2524	2964	866	2009	2011	2967	2180	2437	2131	3192			50	2568	2626	1993	2079	2068	1615	2177	1935	2403	1942	1674	2736	710	2530		1910.33	2323.73	2075.43		154.419	152.022	140.413		0.0667252		0.437917
60	1408	719	1808	1558	2639	2893	3284	2918	2262	2544	1932	2193	2478	1399	3253			60	2964	2975	1904	2770	1409	2042	2599	1957	1301	1632	2909	2796	2356	3241		2063.53	2219.2	2346.79		176.035	192.307	170.017		0.555249		0.258396
70	3031	2128	2640	2141	2183	2946	2936	2785	506	642	3107	2950	3191	2472	3200			70	2867	2961	3040	2231	2937	1835	1182	2048	2559	2737	2790	2713	2419	2983		2182.13	2457.2	2521.57		123.32	219.083	142.741		0.283231		0.081979
80	2933	1451	2245	2562	2830	3571	2844	2234	2265	2384	2434	2454	3196	2508	2205			80	2907	2942	1988	2583	1262	1993	2750	2620	2131	1341	2313	2297	1882	3012		2140.67	2541.07	2287.21		251.027	127.674	149.402		0.16615		0.62619
90	2052	1508	2468	3380	3034	3169	3581	2647	2627	2282	2851	2969	2972	2676	3770			90	1308	2980	3169	2565	2757	1971	2857	2382	1380	1850	2925	3194	2732	3022		2077.53	2799.07	2506.57		234.472	151.421	169.925		0.0152374	*	0.154843
100	2579	2330	2615	2632	2708	3176	3368	1747	1067	2189	2424	2714	3246	1640	2127			100	2362	2757	2664	2545	2054	2224	2372	3256	1593	1452	2294	2021	751	3117		2177.47	2437.47	2247.29		194.839	161.317	177.21		0.312815		0.793877
110	1688	2204	2410	2263	2468	2107	2590	3004	2572	1216	2316	3216	3687	2788	3905			110	3348	2725	3199	2019	2524	1593	1870	1213	2262	3239	2119	2854	1896	2207		2488.13	2562.27	2362		156.206	180.435	172.625		0.758385		0.591545
120	2526	2210	2500	2782	2941	3536	3534	2041	2340	2214	3320	1967	2154	1454	3213			120	1935	2762	3117	1988	2303	2793	2410	3041	1531	1319	3031	3199	2493	3519		2316.4	2582.13	2531.5		214.672	160.309	175.176		0.329777		0.448059
130	2793	1337	2255	2528	1811	3120	3499	2978	2824	2322	1918	2902	2764	2910	3305			130	2554	3253	2405	2594	1647	2625	2098	2669	2002	3286	2951	3488	1673	1506		2453.2	2617.73	2482.21		231.785	152.748	169.584		0.558126		0.921219
140	1325	2153	2698	2085	2237	3196	3670	2166	2803	2387	3276	3311	2510	2054	3259			140	2221	2690	2754	3034	2921	2220	2793	3354	2860	1172	2963	2242	3158	3464		2334.47	2608.67	2703.29		252.19	164.88	157.107		0.37057		0.232753
150	2833	2236	3071	2784	3080	2845	3179	2957	1425	1298	1580	2300	3072	2974	2825			150	2364	3013	2647	1623	1630	2872	2117	1503	2401	3103	2864	2934	2078	3669		2383.73	2563.93	2487		155.677	166.127	171.37		0.435308		0.658431
160	2904	1333	2067	3089	2330	3222	2851	2385	2577	1408	3516	2453	3064	2138	3321			160	2057	1184	3079	2605	2483	2331	2371	3092	2968	2642	2712	2503	1585	2996		2516.33	2577.2	2472		217.262	169.211	148.744		0.826676		0.869366
170	2536	1801	2851	1634	1914	3458	3185	2196	2593	2554	3103	2616	2487	3149	3174			170	2894	3045	2464	2560	1616	2648	2486	2534	1248	748	1891	3261	2927	3082		2359.6	2616.73	2386		154.967	142.189	198.732		0.231669		0.916719
180	2871	1719	2077	2622	2417	2825	2947	2982	2817	1267	2986	2566	2617	2952	2344			180	2116	2367	1457	1392	2165	1914	2458	3116	1987	2780	2244	2496	2799	2185		2538.53	2533.93	2248.29		159.892	130.429	128.948		0.982372		0.172686
190	505	1324	1103	1548	1959	1167	1945	872	1137	995	1140	1267	1838	1649	1704			190	1499	1356	1543	896	1428	2212	1679	2278	1147	894	1961	2276	1535	1612		1802.53	1343.53	1594		186.499	108.593	122.552		0.0423792	*	0.365542
200	156	1347	57	546	848	243	882	469	402	336	522	343	803	524	623			200	995	680	311	603	2332	1229	2330	1702	755	2057	2261	2377	2852	2754		2328.13	540.067	1659.86		144.634	84.8869	233.197		2.29476e-11	***	0.0200352	*
210	122	935	210	51	358	91	160	465	693	213	162	341	596	253	298			210	1051	2998	464	1878	2865	2166	1813	2521	462	1993	3409	3082	2628	2704		2638.87	329.867	2145.29		206.327	63.9223	251.03		2.16373e-11	***	0.138215
220	46	520	51	31	257	62	131	214	962	169	159	129	1095	76	250			220	2445	525	1578	2245	2262	2429	2477	1965	775	3280	2167	2045	134	3528		2449	276.8	1989.64		239.321	85.1576	257.603		2.70223e-09	***	0.201819
230	33	355	42	284	123	60	97	248	846	54	246	232	792	123	164			230	1873	3102	998	1629	2100	2366	1808	2722	386	1037	2445	3090	2025	1391		2657.2	246.6	1926.57		181.873	65.0737	213.408		5.87749e-13	***	0.014343	*
240	18	360	29	236	201	198	218	257	796	210	125	217	574	181	320			240	1165	2252	854	2537	126	2691	2164	2537	30	3174	2595	1815	894	3312		2539.93	262.667	1867.57		193.532	51.1673	287.214		5.19476e-12	***	0.0597175
250	30	639	61	157	326	275	443	274	712	264	56	185	486	256	639			250	707	1731	915	1604	973	1261	494	1368	121	1178	2224	3028	2248	1426		2330.6	320.2	1377		260.251	56.7765	204.577		3.20247e-08	***	0.00820847	**
260	49	842	61	437	374	277	760	175	464	215	204	461	358	249	1012			260	1771	2746	1047	1367	2630	2750	2643	2643	32	2644	2278	1488	2636	3174		2676.8	395.867	2132.07		198.722	72.7093	232.874		1.79085e-11	***	0.085133
270	6	932	204	280	253	493	605	157	435	143	97	139	392	241	1023			270	2131	1995	1341	2437	906	1287	1405	1616	82	1920	1532	2845	1337	1720		2704.27	360	1611		194.034	76.8141	179.541		6.95354e-12	***	0.000322728	***
280	57	962	411	269	191	273	570	87	464	99	86	59	218	347	986			280	1604	2149	1852	1755	1741	2549	859	2469	29	8	2200	2775	77	3293		2764.53	338.6	1668.57		168.241	77.7605	282.033		1.86851e-13	***	0.00215832	**
290	61	630	470	254	61	168	452	249	381	43	21	54	313	77	562			290	4	3220	99	2478	2450	728	1533	1091	10	1788	1557	2288	2229	2936		2647.13	253.067	1600.79		234.43	53.1733	288.622		1.05301e-10	***	0.0086502	**
300	63	490	483	241	115	133	38	112	449	0	19	182	318	196	189			300	4	222	1056	329	1593	2594	1350	2449	55	1340	2624	3129	2544	2818		2469.67	201.867	1579.07		166.525	42.5069	299.619		1.53606e-13	***	0.0134406	*
310	50	314	368	238	36	111	206	314	233	242	54	157	427	100	187			310	224	7	1447	2548	7	2087	1740	1531	16	2762	327	2228	118	1582		2944.6	202.467	1187.43		154.731	30.9098	275.762		1.56015e-16	***	5.25507e-06	***
320	143	411	371	276	164	791	0	84	497	0	96	227	1197	1	182			320	989	1636	1595	1773	0	2846	2718	2752	0	1099	1978	3311	1774	2663		2611.73	296	1795.29		210.865	85.1404	273.378		6.43571e-11	***	0.0244396	*
330	274	305	458	72	150	1152	186	403	145	0	97	425	1787	5	102			330	1000	2503	1567	2705	225	1693	487	1366	2	2828	1872	2064	1155	3317		2676.07	370.733	1627.43		175.16	125.031	268.049		2.06317e-11	***	0.0025943	**
340	145	209	322	211	99	1577	286	383	329	0	93	643	1129	79	163			340	783	3218	1733	912	1255	2801	2408	2900	0	1142	2695	3282	2606	1386		2926.93	377.867	1937.21		162.324	111.998	276.8		2.53126e-13	***	0.0041091	**
350	252	29	148	133	101	1618	121	517	323	0	186	371	1479	9	208			350	18	2550	1323	1248	1872	2325	2997	860	206	2753	2458	1556	2172	3268		2366.13	366.333	1829		257.114	129.253	268.191		1.48352e-07	***	0.159649
360	353	161	332	121	95	1851	156	306	391	0	47	338	1560	2	929			360	96	2693	152	2434	1964	2704	540	2406	114	2121	2028	2783	1414	3269		2834.87	442.8	1765.57		165.394	145.627	295.313		1.52709e-11	***	0.00336325	**
8-OH-DPAT 10mg/kg	WT3731.SAW	WT3752.SAW	WT3757.SAW	WT3770.SAW	WT3782.SAW	WT3788.SAW	WT3789.SAW	WT3794.SAW	WT3803	WT3815	WT3823	WT3825	WT3831	WT3838	WT3841	WT3853		EMD281014 10mg/kg	WT3782.SAW	WT3788.SAW	WT3789.SAW	WT3794.SAW	③\WT3803.SAW	WT3815.SAW	WT3823.SAW	WT3853.SAW	WT4025.SAW	WT4027.SAW	WT4039.SAW	WT4043.SAW	WT4048.SAW	WT4070.SAW		Average WT Saline 0.1ml/10mg (n=16)	Average WT 8-OH-DPAT 10mg/kg (n=16)	Average WT EMD281014 10mg/kg (n=14)		SE WT Saline 0.1ml/10mg (n=16)	SE WT 8-OH-DPAT 10mg/kg (n=16)	SE WT EMD281014 10mg/kg (n=14)		ttest WT Saline 0.1ml/10mg vs 8-OH-DPAT 10mg/kg		ttest WT Saline 0.1ml/10mg vs EMD281014 10mg/kg
0																		0
10	2050	2386	1872	2671	2325	2776	2593	2487	2169	2422	2613	2612	2284	2057	2721	2900		10	2341	2858	2529	2702	1720	2730	2064	2551	2470	2405	2907	2898	2561	2167		2403.38	2433.62	2493.07		105.895	72.9427	90.6934		0.815612		0.531406
20	1752	1685	1880	2153	1828	2510	2370	2359	1708	2026	2491	2286	1244	1032	2351	2600		20	1893	2326	2058	2744	1828	2686	1772	2822	2334	2147	2735	2426	2257	1906		2181.94	2017.19	2281		66.3916	114.562	97.4051		0.223042		0.397986
30	1395	869	824	1764	2023	1946	2201	2477	1601	2109	2550	2305	1342	567	2402	2519		30	2266	2028	1819	2414	1439	2450	1483	2720	1915	2199	2628	2369	2144	1635		2011.94	1805.88	2107.79		128.533	161.197	108.62		0.325553		0.579553
40	1903	1976	1445	2382	1881	2092	1623	2268	1872	1256	1880	2260	1337	1199	1965	2379		40	2065	2154	1267	2412	1189	2359	1702	2399	1860	1878	2099	2203	1864	1916		2064.19	1857.38	1954.79		114.034	96.8891	100.875		0.177149		0.483972
50	1559	1950	1507	1447	1903	1149	2190	2090	1411	1616	1994	1872	1312	475	2080	2409		50	1772	1836	1542	2415	1994	2044	1697	2506	2012	2374	2513	1467	1887	1595		1942.94	1685.25	1975.29		101.056	119.409	95.6817		0.109935		0.81937
60	1192	629	946	1130	1464	1854	1727	1536	1174	1524	1867	1269	1037	522	1987	2346		60	1618	2070	1917	2177	1620	1971	1396	2327	1892	1162	2680	1848	1416	2095		1824	1387.75	1870.64		133.725	124.06	107.959		0.0232472	*	0.791948
70	951	1680	753	1190	1546	2191	1805	2085	628	1112	1279	1881	1418	1067	1167	2077		70	1509	1285	1660	2350	1265	2146	1424	2293	2105	1464	2017	1987	906	1046		1876.06	1426.88	1675.5		132.613	121.795	126.254		0.0183398	*	0.28645
80	997	1023	531	1105	1446	1932	1577	1840	874	902	1394	1031	1916	735	1907	2366		80	1435	1139	1313	2238	707	1650	894	2150	1418	1696	1799	2069	1171	1022		1508.5	1348.5	1478.64		130.04	131.876	127.182		0.3945		0.871578
90	268	474	712	758	480	1229	1323	1570	1386	1031	1505	1705	844	747	1308	2277		90	1455	1101	1569	1974	983	1886	405	2133	1399	1829	2032	2149	450	1121		1585.75	1101.06	1463.29		139.281	133.207	156.483		0.017498	*	0.562178
100	1255	1122	268	350	545	1429	1403	2013	1074	366	552	1400	187	1072	1470	1886		100	2313	1287	2142	2335	589	2303	1483	1944	465	1391	1970	1880	307	1012		1326.56	1024.5	1530.07		140.842	145.035	190.214		0.14559		0.389772
110	1344	1965	45	7	920	1538	1545	1789	894	441	711	1630	333	462	1229	2169		110	1226	1437	929	2228	1090	2085	265	1777	1397	1818	1845	1371	782	1114		1426.12	1063.88	1383.14		204.253	171.455	143.888		0.184468		0.868247
120	810	667	2	0	2269	1256	1981	1980	555	628	1563	1395	815	398	933	2287		120	1263	959	1198	2167	764	1814	377	1940	1702	1395	1236	1644	164	1026		1325.38	1096.19	1260.64		122.591	187.755	154.239		0.314909		0.742186
130	200	1729	1156	1229	735	901	1544	1770	383	997	1260	1073	669	1846	1191	1493		130	967	1583	1630	1907	966	1776	859	2021	1610	1098	2489	1500	1673	727		1143.75	1136	1486.14		187.155	120.409	134.528		0.97245		0.158907
140	1564	1268	569	89	1725	1345	1395	1201	387	396	149	1122	1008	2074	581	1664		140	1574	1269	1087	1838	692	1871	815	1252	1213	991	2108	1229	753	929		1146	1033.56	1258.64		188.427	151.084	117.622		0.644904		0.627807
150	188	930	276	50	955	1317	802	2006	436	804	250	1612	181	765	941	1645		150	2085	2375	1405	1935	501	1389	1	1946	1301	1623	1956	1134	173	1206		1434.56	822.375	1359.29		157.983	146.897	192.284		0.00806903	**	0.762477
160	441	1615	509	18	1257	1281	1344	1544	1646	782	1889	1236	358	967	925	2125		160	2444	2019	2108	2349	720	2005	1039	1466	1330	1973	1391	1900	1708	1182		1337.75	1121.06	1688.14		132.999	147.426	136.708		0.283812		0.0775857
170	1388	2548	1267	2414	2272	2930	2639	2378	1172	152	1454	1996	925	564	2558	1578		170	2736	2452	2496	2524	861	1840	637	1090	272	1358	1527	1554	1240	1406		1621.31	1764.69	1570.93		210.163	205.078	202.311		0.628912		0.865084
180	1212	1981	274	1793	2142	2389	2156	2303	1109	2412	2216	2507	919	1960	2044	2811		180	1991	2360	1898	2791	1014	2212	1183	2234	2199	2409	2549	2712	1077	1412		1713.25	1889.25	2002.93		168.43	168.718	161.005		0.466095		0.227568
190	1090	1788	1471	1189	1507	1351	2215	1108	1016	1431	1151	528	453	994	941	1510		190	1546	2113	2428	1869	1124	2271	2011	1678	1954	1895	1788	2355	1653	1327		1837.81	1233.94	1858		109.935	109.422	100.521		0.000511639	***	0.894301
200	158	358	684	214	96	202	606	76	105	276	253	239	60	227	529	308		200	1023	1609	1226	844	505	1585	1073	1483	1173	1509	1163	1819	1052	191		1727.88	274.438	1161.07		122.145	46.6781	118.438		3.68835e-12	***	0.00257947	**
210	75	161	542	72	227	366	713	44	70	137	546	93	31	383	671	133		210	33	1247	781	605	949	1362	663	1085	1413	1324	1195	1526	375	250		1378.25	266.5	914.857		156.526	59.0177	126.152		2.32827e-07	***	0.0316731	*
220	239	51	420	53	347	472	443	27	9	80	269	128	0	390	490	338		220	875	995	600	1166	969	1063	1528	1078	638	2299	1101	1090	675	0		1144.94	234.75	1005.5		138.803	45.6002	137.38		7.34697e-07	***	0.483448
230	470	140	494	367	410	441	439	38	27	199	442	126	8	124	352	326		230	535	666	182	853	884	616	1371	1343	574	2193	397	876	507	297		840.5	275.188	806.714		152.784	43.8516	141.279		0.00127066	**	0.873442
240	248	137	910	66	510	462	203	96	36	180	144	118	2	111	218	334		240	127	586	117	415	554	1145	846	993	978	2025	422	743	404	482		945	235.938	702.643		206.472	57.2202	131.267		0.00243851	**	0.346033
250	320	55	857	434	99	263	598	30	105	102	160	89	8	164	405	327		250	856	999	426	268	957	135	575	889	285	1867	1020	1136	179	33		872.688	251	687.5		124.723	58.1145	135.728		9.0469e-05	***	0.323086
260	339	116	374	89	399	37	293	66	115	52	370	118	19	490	281	141		260	0	1407	720	0	418	1142	882	945	1093	1931	403	396	656	0		676.812	206.188	713.786		150.633	38.3402	151.694		0.00502546	**	0.864488
270	65	8	585	105	0	436	410	93	42	41	115	98	1	618	305	84		270	0	620	685	107	314	236	557	478	595	1703	203	652	336	680		844.5	187.875	511.857		197.817	52.7538	109.594		0.00317845	**	0.168514
280	0	64	614	96	95	185	47	0	3	80	8	174	0	293	305	51		280	818	395	31	196	0	10	1	950	286	1840	232	995	40	257		755.125	125.938	432.214		183.001	40.8364	143.172		0.00216125	**	0.184356
290	0	27	120	179	36	672	88	77	31	0	127	76	89	53	271	163		290	3	214	372	201	16	830	787	620	1099	1907	715	769	309	326		544.375	125.562	583.429		126.738	40.5727	134.672		0.00370908	**	0.834344
300	50	0	281	0	0	790	108	0	46	0	9	46	28	183	173	29		300	2	0	548	0	346	18	756	495	114	1733	659	468	0	47		730.25	108.938	370.429		182.629	49.8624	128.124		0.00261967	**	0.127831
310	0	121	79	84	146	181	5	162	0	200	197	36	44	341	57	475		310	0	363	282	0	0	428	824	123	388	1510	522	541	0	0		758	133	355.786		148.19	32.433	112.714		0.00027427	***	0.0437403	*
320	93	0	124	0	27	634	427	0	31	35	0	28	9	480	419	253		320	3	874	641	0	1648	703	564	63	417	1020	156	116	481	496		726	160	513		161.685	52.9331	122.968		0.00233008	**	0.314086
330	2	105	403	138	87	226	421	0	49	0	490	6	0	470	27	456		330	142	243	388	177	773	0	191	815	329	230	22	528	750	799		542.188	180	384.786		153.409	49.2473	78.7188		0.0320852	*	0.389388
340	17	0	216	2	0	401	675	0	0	85	2	0	5	410	445	510		340	71	416	265	66	1379	786	0	257	217	941	773	1302	0	690		581.625	173	511.643		154.638	58.3806	125.678		0.0193242	*	0.732842
350	41	0	111	80	0	1351	0	199	39	0	2	0	0	187	18	328		350	0	173	114	0	956	875	10	1196	1087	601	58	264	0	75		847.188	147.25	386.357		215.45	83.7328	121.453		0.00502177	**	0.0839396
360	0	0	0	0	0	1177	906	4	41	326	354	39	186	605	136	650		360	0	0	321	0	784	1002	892	842	1407	374	0	239	98	48		748	276.5	429.071		190.159	92.6318	124.861		0.0334458	*	0.185026
																			ここからEMD

## Sheet: Fig 5 MRN
Tag#	DOB	Sex	Mouse	Week	drugs	c-Fos positive cells	Average	SE
3659	43489	F	DD	56.7143	Pretest	0	0	0
3665	43491	M	DD	56.4286	Pretest	0
3666	43491	M	DD	56.4286	Pretest	0
3683	43503	F	DD	54.7143	Pretest	0
3684	43503	F	DD	54.7143	Pretest	0
3708	43509	M	DD	53.8571	Pretest	0																							68
3617	43476	M	DD	58.5714	No injection	7	7.28571	1.56926
3624	43476	M	DD	58.5714	No injection	8
3630	43478	M	DD	58.2857	No injection	8
3651	43485	F	DD	57.2857	No injection	11
3652	43485	F	DD	57.2857	No injection	13
3676	43499	F	DD	55.2857	No injection	2
3690	43507	F	DD	54.1429	No injection	2
3719	43601	F	DD	23.1429	8-OH-DPAT	0	0.166667	0.166667
3721	43601	F	DD	23.1429	8-OH-DPAT	0
3738	43601	F	DD	23.1429	8-OH-DPAT	1
3754	43605	F	DD	22.5714	8-OH-DPAT	0
3792	43654	M	DD	15.5714	8-OH-DPAT	0
3793	43654	M	DD	15.5714	8-OH-DPAT	0
3748	43603	M	DD	22.8571	Quetiapine	3	3.5	1.05672
3768	43606	M	DD	22.4286	Quetiapine	8
3771	43608	M	DD	22.1429	Quetiapine	4
3787	43654	F	DD	15.5714	Quetiapine	3
3807	43655	F	DD	15.4286	Quetiapine	3
3810	43655	F	DD	15.4286	Quetiapine	0
3671	43495	F	WT	55.8571	Pretest	0	0.2	0.2
3697	43507	M	WT	54.1429	Pretest	0
3701	43509	F	WT	53.8571	Pretest	1
3706	43509	F	WT	53.8571	Pretest	0
3743	5/18/19	F	WT	22.8571	Pretest	0
3621	43476	F	WT	58.5714	No injection	0	1.6	0.678233
3622	43476	F	WT	58.5714	No injection	0
3627	43478	F	WT	58.2857	No injection	2
3642	43478	F	WT	58.2857	No injection	3
3645	43478	F	WT	58.2857	No injection	3
3803	43655	F	WT	15.4286	8-OH-DPAT	1	0.333333	0.210819
3815	43663	F	WT	14.2857	8-OH-DPAT	0
3831	43665	M	WT	14	8-OH-DPAT	0
3841	43666	M	WT	13.8571	8-OH-DPAT	0
3842	43666	M	WT	13.8571	8-OH-DPAT	1
3853	43668	F	WT	13.5714	8-OH-DPAT	0
3788	43654	F	WT	15.5714	Quetiapine	1	0.2	0.2
3789	43654	F	WT	15.5714	Quetiapine	0
3794	43654	F	WT	15.5714	Quetiapine	0
3823	43665	M	WT	14	Quetiapine	0
3825	43665	M	WT	14	Quetiapine	0

## Sheet: Fig 6 RLi
Tag#	DOB	Sex	Mouse	Week	drugs	c-Fos positive cells	Average	SE
3659	43489	F	DD	56.7143	Pretest	0	0	0
3665	43491	M	DD	56.4286	Pretest	0
3666	43491	M	DD	56.4286	Pretest	0
3683	43503	F	DD	54.7143	Pretest	0
3684	43503	F	DD	54.7143	Pretest	0
3708	43509	M	DD	53.8571	Pretest	0
3617	43476	M	DD	58.5714	No injection	0	0	0
3624	43476	M	DD	58.5714	No injection	0
3630	43478	M	DD	58.2857	No injection	0
3651	43485	F	DD	57.2857	No injection	0
3652	43485	F	DD	57.2857	No injection	0
3676	43499	F	DD	55.2857	No injection	0
3690	43507	F	DD	54.1429	No injection	0
3719	43601	F	DD	23.1429	8-OH-DPAT	0	0.166667	0.166667
3721	43601	F	DD	23.1429	8-OH-DPAT	0
3738	43601	F	DD	23.1429	8-OH-DPAT	0
3754	43605	F	DD	22.5714	8-OH-DPAT	0
3792	43654	M	DD	15.5714	8-OH-DPAT	1
3793	43654	M	DD	15.5714	8-OH-DPAT	0
3748	43603	M	DD	22.8571	Quetiapine	0	0.166667	0.166667
3768	43606	M	DD	22.4286	Quetiapine	0
3771	43608	M	DD	22.1429	Quetiapine	0
3787	43654	F	DD	15.5714	Quetiapine	0
3807	43655	F	DD	15.4286	Quetiapine	1
3810	43655	F	DD	15.4286	Quetiapine	0
3671	43495	F	WT	55.8571	Pretest	0	0	0
3697	43507	M	WT	54.1429	Pretest	0
3701	43509	F	WT	53.8571	Pretest	0
3706	43509	F	WT	53.8571	Pretest	0
3743	5/18/19	F	WT	22.8571	Pretest	0
3621	43476	F	WT	58.5714	No injection	1	1.4	0.748331
3622	43476	F	WT	58.5714	No injection	2
3627	43478	F	WT	58.2857	No injection	4
3642	43478	F	WT	58.2857	No injection	0
3645	43478	F	WT	58.2857	No injection	0
3803	43655	F	WT	15.4286	8-OH-DPAT	0	0.333333	0.210819
3815	43663	F	WT	14.2857	8-OH-DPAT	0
3831	43665	M	WT	14	8-OH-DPAT	0
3841	43666	M	WT	13.8571	8-OH-DPAT	1
3842	43666	M	WT	13.8571	8-OH-DPAT	0
3853	43668	F	WT	13.5714	8-OH-DPAT	1
3788	43654	F	WT	15.5714	Quetiapine	3	1	0.547723
3789	43654	F	WT	15.5714	Quetiapine	0
3794	43654	F	WT	15.5714	Quetiapine	1
3823	43665	M	WT	14	Quetiapine	0
3825	43665	M	WT	14	Quetiapine	1

## Sheet: Fig S1 quetiapine 10mg
quetiapine 10mg/kg	DD3690 10mg/kg	DD3665 10mg/kg	DD3666 10mg/kg	DD3708 10mg/kg	WT3627 10mg/kg	WT3642 10mg/kg	WT3645 10mg/kg	Average DD Quetiapine 10mg/kg (n=4)	Average DD Saline 0.1ml/10mg (n=29)	Average WT Quetiapine 10mg/kg (n=3)	Average WT Saline 0.1ml/10mg (n=16)	SE DD Quetiapine 10mg/kg (n=4)	SE DD Saline 0.1ml/10mg (n=29)	SE WT Quetiapine 10mg/kg (n=3)	SE WT Saline 0.1ml/10mg (n=16)	ttest DD Saline 0.1ml/10mg vs Quetiapine 10mg/kg		ttest WT Saline 0.1ml/10mg vs Quetiapine 10mg/kg
0
10	402	560	638	645	2107	2223	2063	561.25	471.345	2131	2403.38	56.4703	51.9767	47.7214	105.895	0.534476		0.292935
20	165	703	874	1076	1754	1616	1614	704.5	619.172	1661.33	2181.94	195.321	67.5748	46.3369	66.3916	0.665561		0.0042569	**
30	411	631	691	1510	935	1991	1429	810.75	1070.45	1451.67	2011.94	240.728	118.263	305.052	128.533	0.44079		0.102404
40	592	1561	1535	2015	900	1783	839	1425.75	1202.66	1174	2064.19	298.968	132.581	305.009	114.034	0.556496		0.00737291	**
50	1424	1578	1982	2353	902	761	975	1834.25	1567.59	879.333	1942.94	209.145	141.333	62.8075	101.056	0.501386		0.000366077	***
60	655	1784	1803	2686	1650	901	913	1732	1548.1	1154.67	1824	416.112	164.199	247.691	133.725	0.697673		0.0580837
70	1851	880	1143	2331	745	1011	551	1551.25	1650.17	769	1876.06	331.047	161.65	133.332	132.613	0.829215		0.00281869	**
80	1011	1611	2273	2330	965	663	1438	1806.25	1562.21	1022	1508.5	311.276	202.456	225.531	130.04	0.667248		0.14534
90	814	1849	1878	1910	486	1186	1039	1612.75	1628.9	903.667	1585.75	266.541	191.122	213.101	139.281	0.975853		0.0601688
100	312	2164	2538	1449	468	1089	605	1615.75	1744.31	720.667	1326.56	489.787	194.366	188.365	140.842	0.818311		0.0928819
110	382	1597	2547	2609	0	1289	1616	1783.75	1723.34	968.333	1426.12	521.486	207.189	493.283	204.253	0.919312		0.388117
120	49	2642	2637	2707	535	812	924	2008.75	1751.93	757	1325.38	653.445	212.798	115.613	122.591	0.681583		0.0691761
130	55	669	1069	2125	692	616	570	979.5	1731.07	626	1143.75	435.057	223.631	35.5715	187.155	0.239957		0.258248
140	556	2146	2208	1798	613	1070	344	1677	1656.38	675.667	1146	384.405	228.451	211.907	188.427	0.974364		0.313087
150	454	2366	2472	2905	746	909	423	2049.25	1760.69	692.667	1434.56	544.379	211.981	142.808	157.983	0.637402		0.0657795
160	3	1528	3049	3002	306	2109	2313	1895.5	1702.79	1576	1337.75	722.929	224.361	637.725	132.999	0.771494		0.55391
170	582	2969	1179	2385	966	2007	2527	1778.75	1655.79	1833.33	1621.31	545.905	208.452	458.912	210.163	0.838215		0.691687
180	1009	1433	2537	1760	1507	1675	2095	1684.75	1902.34	1759	1713.25	323.008	209.7	174.86	168.43	0.711223		0.911052
190	1285	1175	2521	1774	956	1700	2053	1688.75	1365.93	1569.67	1837.81	306.439	161.033	323.312	109.935	0.479665		0.362582
200	2509	1678	2438	1558	1175	834	694	2045.75	1781.76	901	1727.88	248.596	182.347	142.837	122.145	0.604543		0.0118987	*
210	2451	0	3221	2095	315	70	368	1941.75	2241.14	251	1378.25	688.579	188.788	91.7842	156.526	0.599148		0.00749963	**
220	1006	0	3276	443	81	427	328	1181.25	2056.86	278.667	1144.94	727.957	187.959	102.882	138.803	0.132737		0.0178429	*
230	308	0	3260	23	119	0	84	897.75	2198.17	67.6667	840.5	790.526	176.502	35.3097	152.784	0.0241679	*	0.0473015	*
240	731	0	2948	164	0	0	184	960.75	2209.17	61.3333	945	680.674	174.626	61.3333	206.472	0.0243756	*	0.0882557
250	1377	15	3162	564	239	189	188	1279.5	2093.59	205.333	872.688	687.035	201.9	16.8358	124.723	0.182102		0.0370197	*
260	1787	0	2988	2113	122	234	316	1722	2328.03	224	676.812	627.505	189.339	56.2257	150.633	0.285157		0.221393
270	1073	0	2852	2353	87	242	767	1569.5	2318.83	365.333	844.5	643.462	193.23	205.757	197.817	0.197559		0.326147
280	975	101	1676	2781	0	423	921	1383.25	2206.97	448	755.125	566.439	194.426	266.163	183.001	0.153539		0.498352
290	2188	217	2431	2263	499	477	602	1774.75	2349.14	526	544.375	521.729	201.249	38.527	126.738	0.326385		0.951866
300	2234	842	2994	2757	735	179	38	2206.75	2166.59	317.333	730.25	481.821	187.731	212.763	182.629	0.940841		0.360079
310	585	1550	3276	1834	461	136	63	1811.25	2461.86	220	758	556.623	190.185	122.329	148.19	0.246705		0.14618
320	2278	2189	3212	2924	516	6	593	2650.75	2229.66	371.667	726	248.633	189.528	184.18	161.685	0.427654		0.374331
330	2358	1848	2945	2655	1093	160	1123	2451.5	2262.62	792	542.188	234.149	191.303	316.119	153.409	0.722953		0.521255
340	591	1846	3328	2838	814	568	1501	2150.75	2605.07	961	581.625	604.423	190.821	279.183	154.638	0.421894		0.332303
350	1615	1242	1410	2141	1063	240	1376	1602	2170.45	893	847.188	195.182	196.329	338.772	215.45	0.300475		0.931459
360	2075	1292	3068	2771	1369	840	2250	2301.5	2353.24	1486.33	748	395.637	193.537	411.238	190.159	0.924889		0.138572
saline	DD3617	DD3624	DD3630	DD3651	DD3652	DD3659	DD3665	DD3666	DD3670	DD3676	DD3748	DD3768	DD3771	③DD3787	DD3792	DD3793	DD3807	DD3810	DD3719.SAW	DD3721.SAW	DD3738.SAW	DD3744.SAW	DD3745.SAW	DD3754.SAW	DD3769.SAW	DD3690	DD3708	DD3683	DD3684	WT3782	WT3788	WT3789	WT3794	WT3731.SAW	WT3752.SAW	WT3757.SAW	WT3770.SAW	WT3803	WT3815	WT3823	WT3825	WT3831	WT3838	WT3842	WT3853
0
10	174	372	513	401	339	118	1035	404	55	1109	660	1105	509	310	390	601	437	619	741	447	253	141	322	320	544	404	440	804	102	2275	2758	2266	2575	2431	2591	1972	2761	1096	2370	2738	2257	2405	2659	2895	2405
20	440	482	670	615	444	391	575	238	145	1092	920	696	593	273	825	1109	506	1525	647	481	455	427	458	318	1036	294	796	1493	12	2085	2496	2017	2366	1688	2532	1837	2399	1908	2416	2364	2247	1807	2383	2120	2246
30	288	242	558	1517	630	1046	672	495	516	1448	1262	955	679	1093	1089	1999	1375	2658	1638	1031	549	1688	913	1416	2031	36	944	2044	231	1950	2584	1675	2571	1724	2545	1803	2566	1626	2389	2309	1561	643	2081	2179	1985
40	126	277	1678	2155	756	1801	617	1509	1083	1105	1709	385	244	1159	931	2072	1031	2444	2053	897	839	1960	1252	1940	2416	0	1330	642	466	1798	2587	1970	2471	1663	2434	1955	2542	1184	2372	2287	2292	1105	2359	2203	1805
50	109	262	798	2212	574	1331	936	1139	1967	1943	1045	1791	1754	1875	2350	1978	1872	2914	2504	696	1208	2533	1784	2447	1904	185	1349	2419	1581	1277	2402	1251	1883	1305	2081	2015	1924	1763	2403	2361	2136	1569	2113	2295	2309
60	0	9	179	1823	1450	505	1040	2071	1949	1359	2493	1490	527	1247	2282	2229	2053	3012	2723	1635	2007	2188	1608	2369	3090	29	944	1458	1126	1275	2254	1871	2485	1049	2126	1508	2538	1848	1825	2035	1454	575	2061	1957	2323
70	7	0	187	2564	1233	1370	792	1435	860	1642	1640	1576	2106	2749	1631	2778	1596	2411	1709	1906	2415	2613	2250	2433	2919	75	1041	2541	1376	1882	2504	1329	2310	1742	2244	1944	2440	1416	1764	1363	1750	532	2362	2422	2013
80	0	0	1053	1688	499	817	1347	331	1256	1556	2828	372	770	1145	2363	2551	2958	3024	2953	1880	729	3286	2011	3162	2078	58	1	1677	2911	890	1815	1353	1817	1332	1720	923	2004	1152	1312	1792	1484	319	2408	1839	1976
90	0	2	1332	2638	402	2071	101	1976	1437	2467	2392	126	2006	2451	989	2604	693	2941	2959	1490	2309	2251	2003	2451	3498	288	244	1373	1744	755	2429	1409	2207	1516	1116	1347	1629	2072	2083	1184	1628	503	2428	1436	1630
100	0	10	239	2822	346	2702	582	2929	1654	2320	1336	1118	1404	1214	2730	1947	2677	2506	2626	1725	1575	3436	2277	2924	3167	115	1140	2349	715	512	1522	1132	1994	1537	1499	900	2194	1222	1060	962	1605	195	2261	1561	1069
110	0	0	61	1498	99	357	91	1843	1290	2495	2438	1968	2499	3111	1699	2647	3379	2808	2982	1156	2272	2255	2039	3053	3016	36	815	1604	2466	291	2308	1768	2394	948	2396	1686	1924	717	345	521	1260	202	1918	1670	2470
120	0	0	32	1524	19	2603	63	2468	1186	2207	2702	704	1436	1286	2247	1735	1576	3528	2634	2663	2662	3191	2264	2548	3570	57	674	2725	2502	1253	1779	1172	1398	1273	1825	715	1724	1001	1192	57	1500	1579	1513	2140	1085
130	0	0	11	1857	51	1277	0	2527	1760	1681	647	1123	2521	3061	2468	2904	3357	2430	3416	2722	1350	3528	1634	3341	2296	99	4	2091	2045	515	2079	1458	2488	832	1438	678	1178	667	108	23	1495	122	1782	1855	1582
140	0	0	0	2421	2	2334	11	338	1490	2245	2872	2213	537	2012	3025	1462	1011	1924	3936	1173	2764	2581	2952	2931	3624	30	112	2056	1979	908	2156	638	1787	875	1963	563	1367	7	952	0	1693	14	1688	2082	1643
150	0	0	15	582	0	2281	74	2391	1854	2970	2462	2015	2626	1836	2671	3282	2691	3512	1714	1888	1325	2629	1927	2303	2875	90	113	2048	2886	1006	1965	1481	2551	2072	1212	759	1990	1608	1033	48	666	1417	1879	1440	1826
160	0	0	229	1031	0	737	0	2161	1368	2058	1816	743	1659	1730	3156	2226	2123	3489	3292	2263	2427	3388	2998	2634	3801	118	133	2335	1466	1032	1845	1331	2421	66	1583	712	1207	1181	965	1713	1285	1452	1898	1364	1349
170	16	0	210	1037	0	2645	0	1639	148	3189	2788	1475	1932	2633	2635	2315	1662	3046	3511	1772	2120	2664	2012	1768	3061	26	707	1174	1833	2027	2942	2622	2557	1049	2476	1020	1830	202	549	1273	1666	236	1777	1925	1790
180	73	0	461	1087	2	2606	31	2746	1539	2047	1712	2369	1361	2198	2641	2716	2293	2585	3860	2401	2725	3164	2207	2447	3399	31	945	2450	3072	1485	2299	1481	2408	1162	2082	393	2224	743	664	1597	2287	1704	2306	2420	2157
190	129	158	441	2221	254	2077	370	1880	1403	1352	1141	1828	1322	607	1281	2102	1994	2429	931	1434	1234	2771	2442	2683	2839	140	613	1284	252	1540	2164	1949	2413	1308	1861	1584	1864	905	1444	1672	2368	1701	2432	1806	2394
200	65	278	774	2544	346	1221	178	1231	2696	2384	2219	2451	1739	2649	2700	1707	1548	2458	3283	1767	1765	3083	2149	2289	3115	26	1194	2747	1065	2169	2176	2278	1651	998	2106	1340	2019	1386	1509	1715	2414	598	1810	1586	1891
210	510	1610	742	2976	889	2540	338	3014	3093	2353	2311	2073	2625	3340	3935	3555	876	3548	1659	2299	2123	2892	2589	2732	3026	320	1806	3067	2152	1402	1918	1857	1521	1529	863	380	1615	1042	592	748	2190	585	2547	1423	1840
220	1647	672	453	1593	1218	2330	219	1996	3302	2575	1534	1529	1625	1551	1974	2827	2035	3012	3786	2778	1039	2333	3131	3649	3932	353	1976	1799	2781	1270	1851	1425	1930	473	1434	359	1011	1197	596	270	1993	689	1531	923	1367
230	665	1860	1868	3042	1193	1469	43	1716	2298	2559	2635	2719	1673	2033	3148	1964	1663	3573	4193	2610	2701	2867	2054	3090	2935	55	2492	2879	1750	270	1240	910	1927	692	1051	0	706	515	643	7	1959	132	866	959	1571
240	1951	1585	1284	1882	1215	3244	83	2937	2937	3078	2189	2215	1593	3359	2776	3024	1281	1252	2657	3040	2457	3106	2532	2692	3926	106	2513	1327	1825	1885	2123	2417	1992	430	1512	717	65	9	249	0	914	4	1239	829	735
250	1687	428	44	3096	2729	2097	0	3145	2206	2498	2257	957	632	3172	2473	2644	2087	3115	4154	650	1836	2112	2523	3324	3023	940	1041	2989	2855	1681	1387	1122	1260	389	1669	832	862	0	806	0	1033	476	795	747	904
260	1913	1784	145	3239	2437	2978	27	1312	2590	3034	2783	2569	1102	1767	3628	3365	1757	3270	2082	2470	2520	2722	2953	3230	3934	66	2819	2211	2806	541	2043	1663	967	816	882	185	246	0	148	0	813	138	390	666	1331
270	2494	1935	49	1816	1146	3216	0	2500	2401	2014	2204	2745	1556	3472	2521	2437	1126	3445	3508	3063	2361	3203	2251	2858	3814	36	2720	3356	2999	1915	1455	950	1722	276	1130	6	432	0	734	675	1686	0	116	15	2400
280	1428	820	0	2738	2060	2086	2	2325	2891	2595	2863	2211	1745	1931	3280	3366	2287	3013	3788	2235	1997	2844	3102	3154	3652	29	1088	2898	1574	842	833	1775	1175	87	1444	351	48	0	0	1328	510	1497	0	14	2178
290	1906	1590	0	2177	2804	3243	0	2251	3197	2806	2377	1136	1211	3572	2979	2894	1276	2099	4149	2705	3002	3186	2431	3014	3676	7	3036	2584	2817	613	679	1419	984	18	559	388	0	0	0	688	590	358	0	732	1682
300	450	1228	0	3126	2190	2360	69	3145	2485	3020	2852	2467	773	2332	2331	3235	1513	3283	2735	2871	2072	2546	2519	2628	2888	41	3053	2759	1860	1230	1478	2237	1960	410	1011	245	297	0	622	237	490	2	0	62	1403
310	2481	2162	0	2906	1954	2872	114	1515	2727	2126	2659	2457	2335	2796	3223	2984	2292	3596	3827	1873	2827	3232	2687	3388	3993	13	1948	3448	2959	1737	1236	1760	1402	655	945	8	176	371	619	270	1026	0	1050	5	868
320	2304	1048	0	2045	2597	2594	0	2964	2273	2017	2004	1110	1229	3692	2786	3526	1437	2839	3296	2968	3065	2727	2612	2553	3332	7	2858	2283	2494	1775	835	1682	694	116	1165	0	0	950	1445	0	577	0	1310	0	1067
330	2171	1294	0	2400	2727	2344	0	1352	2997	2544	3081	2472	2059	2208	2411	2772	1498	3507	2781	1992	1824	3258	3021	3667	3590	21	1387	3656	2582	733	2046	1740	636	0	638	0	0	426	471	0	153	0	871	214	747
340	2645	2317	0	3089	2832	3485	0	3183	2144	3202	3055	2698	2162	3493	3343	3587	2167	2116	4026	2609	2279	3253	2673	2655	3788	55	3000	3052	2639	1146	603	1333	1082	0	254	0	0	221	32	123	1588	123	1509	34	1258
350	1350	1289	0	2869	2498	2575	0	2738	3120	3233	2044	682	39	3511	2575	2767	1135	3310	2686	3015	2370	2657	2684	3197	2820	573	2713	2233	2260	1735	1900	1805	2461	0	1215	0	0	0	0	0	1558	1073	905	0	903
360	1938	2169	0	2916	2718	1954	3	2112	2554	2278	3001	2586	1520	2361	3502	3279	1938	3271	2694	2177	2689	3485	2994	3179	3847	0	946	3647	2486	1645	1564	1952	800	155	1428	218	0	0	0	51	1598	16	1528	0	1013

## Sheet: Fig S2 quetiapine 40mg
Quetiapine 40mg/kg	DD3617	DD3624	DD3630	DD3659	DD3670	WT3657	WT3671	WT3697	WT3701	WT3706		Average DD Quetiapine 40mg/kg (n=5)	Average DD Saline 0.1ml/10mg (n=29)	Average WT Quetiapine 40mg/kg (n=5)	Average WT Saline 0.1ml/10mg (n=16)	SE DD Quetiapine 40mg/kg (n=5)	SE DD Saline 0.1ml/10mg (n=29)	SE WT Quetiapine 40mg/kg (n=5)	SE WT Saline 0.1ml/10mg (n=16)	ttest DD Saline 0.1ml/10mg vs Quetiapine 40mg/kg		ttest WT Saline 0.1ml/10mg vs Quetiapine 40mg/kg
0
10	710	737	1921	1849	397	2330	1918	2088	2297	2947		1122.8	471.345	2316	2403.38	317.058	51.9767	174.514	105.895	0.000781554	***	0.686982
20	593	573	2614	1894	619	2086	2031	1266	1961	2372		1258.6	619.172	1943.2	2181.94	422.078	67.5748	183.151	66.3916	0.00924847	**	0.138895
30	884	696	2576	1369	969	1969	1455	1540	1997	2007		1298.8	1070.45	1793.6	2011.94	337.666	118.263	121.787	128.533	0.475311		0.379482
40	359	499	2226	1494	1393	1898	1915	879	1765	1484		1194.2	1202.66	1588.2	2064.19	344.592	132.581	193.372	114.034	0.980837		0.0534867
50	394	429	3069	2408	1839	1897	998	846	2239	2282		1627.8	1567.59	1652.4	1942.94	533.374	141.333	306.5	101.056	0.881488		0.24951
60	540	863	2122	1720	1099	1405	1504	584	2208	2175		1268.8	1548.1	1575.2	1824	287.766	164.199	298.053	133.725	0.506172		0.400911
70	173	666	2688	2383	864	1969	1759	62	2076	2296		1354.8	1650.17	1632.4	1876.06	497.323	161.65	402.034	132.613	0.50479		0.456978
80	19	678	1307	1753	1456	1668	2317	1129	1381	1744		1042.6	1562.21	1647.8	1508.5	310.336	202.456	199.728	130.04	0.313987		0.59697
90	31	513	2729	2059	1585	1453	841	1355	1627	2146		1383.4	1628.9	1484.4	1585.75	494.687	191.122	210.92	139.281	0.628962		0.718296
100	3	414	1756	2129	899	497	1534	240	1855	1422		1040.2	1744.31	1109.6	1326.56	399.105	194.366	313.434	140.842	0.167152		0.485264
110	0	842	3134	2460	1933	1198	977	176	1484	2293		1673.8	1723.34	1225.6	1426.12	561.737	207.189	344.263	204.253	0.928685		0.633356
120	0	319	2851	2796	1237	634	755	607	1928	1913		1440.6	1751.93	1167.4	1325.38	600.046	212.798	308.47	122.591	0.58717		0.57365
130	20	1050	3205	357	1710	746	2178	230	1633	1275		1268.4	1731.07	1212.4	1143.75	564.902	223.631	338.81	187.155	0.436227		0.860196
140	0	417	1632	1788	1212	1480	1383	170	1853	1549		1009.8	1656.38	1287	1146	346.751	228.451	290.099	188.427	0.267408		0.711429
150	30	147	2775	2273	2010	1398	1726	0	1964	2711		1447	1760.69	1559.8	1434.56	568.362	211.981	445.837	157.983	0.579938		0.739426
160	0	502	3070	2178	1648	744	1384	1018	1453	2461		1479.6	1702.79	1412	1337.75	556.346	224.361	291.918	132.999	0.706411		0.798436
170	0	528	1559	1741	1522	999	1899	1443	2085	2970		1070	1655.79	1879.2	1621.31	341.492	208.452	331.482	210.163	0.272824		0.546953
180	0	517	2629	2767	2245	2227	2704	2233	1876	2528		1631.6	1902.34	2313.6	1713.25	572.916	209.7	142.104	168.43	0.62995		0.0724614
190	857	867	1610	1033	1204	1170	1110	1591	951	1677		1114.2	1365.93	1299.8	1837.81	139.236	161.033	141.706	109.935	0.529916		0.0208924	*
200	0	145	1686	1038	2	0	34	50	0	354		574.2	1781.76	87.6	1727.88	338.566	182.347	67.3065	122.145	0.0137748	*	6.56351e-07	***
210	0	0	123	11	0	0	0	0	0	0		26.8	2241.14	0	1378.25	24.1442	188.788	0	156.526	3.47395e-05	***	0.000114898	***
220	0	0	3	0	0	0	0	0	0	0		0.6	2056.86	0	1144.94	0.6	187.959	0	138.803	8.81586e-05	***	0.000229095	***
230	0	0	0	0	0	0	0	0	0	0		0	2198.17	0	840.5	0	176.502	0	152.784	1.46145e-05	***	0.00702526	**
240	0	0	9	0	0	0	0	0	0	0		1.8	2209.17	0	945	1.8	174.626	0	206.472	1.16995e-05	***	0.0211303	*
250	0	0	0	0	0	0	0	0	0	0		0	2093.59	0	872.688	0	201.9	0	124.723	0.000172136	***	0.00109778	**
260	0	0	0	0	0	0	0	0	0	0		0	2328.03	0	676.812	0	189.339	0	150.633	1.76548e-05	***	0.0232791	*
270	0	0	0	0	7	0	0	0	0	0		1.4	2318.83	0	844.5	1.4	193.23	0	197.817	2.5312e-05	***	0.0300734	*
280	0	0	0	0	6	0	0	0	0	0		1.2	2206.97	0	755.125	1.2	194.426	0	183.001	5.46392e-05	***	0.0353195	*
290	0	0	0	0	12	0	0	0	0	0		2.4	2349.14	0	544.375	2.4	201.249	0	126.738	3.7572e-05	***	0.0291941	*
300	0	0	0	0	9	0	0	0	0	0		1.8	2166.59	0	730.25	1.8	187.731	0	182.629	4.38151e-05	***	0.0407176	*
310	0	0	0	0	244	0	0	0	0	0		48.8	2461.86	0	758	48.8	190.185	0	148.19	1.11924e-05	***	0.011201	*
320	0	0	0	87	463	0	0	0	0	0		110	2229.66	0	726	89.8438	189.528	0	161.685	6.8564e-05	***	0.0233579	*
330	0	0	0	81	1244	0	0	0	0	0		265	2262.62	0	542.188	245.252	191.303	0	153.409	0.000200865	***	0.0672526
340	0	0	0	297	1169	0	0	0	0	0		293.2	2605.07	0	581.625	226.378	190.821	0	154.638	2.79209e-05	***	0.0527864
350	0	0	0	360	1229	0	0	0	0	0		317.8	2170.45	0	847.188	238.229	196.329	0	215.45	0.000611696	***	0.0438103	*
360	0	0	0	574	1168	0	0	0	0	0		348.4	2353.24	0	748	233.108	193.537	0	190.159	0.000214969	***	0.0437441	*
Saline 0.1ml/10mg	DD3617	DD3624	DD3630	DD3651	DD3652	DD3659	DD3665	DD3666	DD3670	DD3676	DD3748	DD3768	DD3771	DD3787	DD3792	DD3793	DD3807	DD3810	DD3719.SAW	DD3721.SAW	DD3738.SAW	DD3744.SAW	DD3745.SAW	DD3754.SAW	DD3769.SAW	DD3690	DD3708	DD3683	DD3684	WT3782	WT3788	WT3789	WT3794	WT3731.SAW	WT3752.SAW	WT3757.SAW	WT3770.SAW	WT3803	WT3815	WT3823	WT3825	WT3831	WT3838	WT3842	③\WT3853
0
10	174	372	513	401	339	118	1035	404	55	1109	660	1105	509	310	390	601	437	619	741	447	253	141	322	320	544	404	440	804	102	2275	2758	2266	2575	2431	2591	1972	2761	1096	2370	2738	2257	2405	2659	2895	2405
20	440	482	670	615	444	391	575	238	145	1092	920	696	593	273	825	1109	506	1525	647	481	455	427	458	318	1036	294	796	1493	12	2085	2496	2017	2366	1688	2532	1837	2399	1908	2416	2364	2247	1807	2383	2120	2246
30	288	242	558	1517	630	1046	672	495	516	1448	1262	955	679	1093	1089	1999	1375	2658	1638	1031	549	1688	913	1416	2031	36	944	2044	231	1950	2584	1675	2571	1724	2545	1803	2566	1626	2389	2309	1561	643	2081	2179	1985
40	126	277	1678	2155	756	1801	617	1509	1083	1105	1709	385	244	1159	931	2072	1031	2444	2053	897	839	1960	1252	1940	2416	0	1330	642	466	1798	2587	1970	2471	1663	2434	1955	2542	1184	2372	2287	2292	1105	2359	2203	1805
50	109	262	798	2212	574	1331	936	1139	1967	1943	1045	1791	1754	1875	2350	1978	1872	2914	2504	696	1208	2533	1784	2447	1904	185	1349	2419	1581	1277	2402	1251	1883	1305	2081	2015	1924	1763	2403	2361	2136	1569	2113	2295	2309
60	0	9	179	1823	1450	505	1040	2071	1949	1359	2493	1490	527	1247	2282	2229	2053	3012	2723	1635	2007	2188	1608	2369	3090	29	944	1458	1126	1275	2254	1871	2485	1049	2126	1508	2538	1848	1825	2035	1454	575	2061	1957	2323
70	7	0	187	2564	1233	1370	792	1435	860	1642	1640	1576	2106	2749	1631	2778	1596	2411	1709	1906	2415	2613	2250	2433	2919	75	1041	2541	1376	1882	2504	1329	2310	1742	2244	1944	2440	1416	1764	1363	1750	532	2362	2422	2013
80	0	0	1053	1688	499	817	1347	331	1256	1556	2828	372	770	1145	2363	2551	2958	3024	2953	1880	729	3286	2011	3162	2078	58	1	1677	2911	890	1815	1353	1817	1332	1720	923	2004	1152	1312	1792	1484	319	2408	1839	1976
90	0	2	1332	2638	402	2071	101	1976	1437	2467	2392	126	2006	2451	989	2604	693	2941	2959	1490	2309	2251	2003	2451	3498	288	244	1373	1744	755	2429	1409	2207	1516	1116	1347	1629	2072	2083	1184	1628	503	2428	1436	1630
100	0	10	239	2822	346	2702	582	2929	1654	2320	1336	1118	1404	1214	2730	1947	2677	2506	2626	1725	1575	3436	2277	2924	3167	115	1140	2349	715	512	1522	1132	1994	1537	1499	900	2194	1222	1060	962	1605	195	2261	1561	1069
110	0	0	61	1498	99	357	91	1843	1290	2495	2438	1968	2499	3111	1699	2647	3379	2808	2982	1156	2272	2255	2039	3053	3016	36	815	1604	2466	291	2308	1768	2394	948	2396	1686	1924	717	345	521	1260	202	1918	1670	2470
120	0	0	32	1524	19	2603	63	2468	1186	2207	2702	704	1436	1286	2247	1735	1576	3528	2634	2663	2662	3191	2264	2548	3570	57	674	2725	2502	1253	1779	1172	1398	1273	1825	715	1724	1001	1192	57	1500	1579	1513	2140	1085
130	0	0	11	1857	51	1277	0	2527	1760	1681	647	1123	2521	3061	2468	2904	3357	2430	3416	2722	1350	3528	1634	3341	2296	99	4	2091	2045	515	2079	1458	2488	832	1438	678	1178	667	108	23	1495	122	1782	1855	1582
140	0	0	0	2421	2	2334	11	338	1490	2245	2872	2213	537	2012	3025	1462	1011	1924	3936	1173	2764	2581	2952	2931	3624	30	112	2056	1979	908	2156	638	1787	875	1963	563	1367	7	952	0	1693	14	1688	2082	1643
150	0	0	15	582	0	2281	74	2391	1854	2970	2462	2015	2626	1836	2671	3282	2691	3512	1714	1888	1325	2629	1927	2303	2875	90	113	2048	2886	1006	1965	1481	2551	2072	1212	759	1990	1608	1033	48	666	1417	1879	1440	1826
160	0	0	229	1031	0	737	0	2161	1368	2058	1816	743	1659	1730	3156	2226	2123	3489	3292	2263	2427	3388	2998	2634	3801	118	133	2335	1466	1032	1845	1331	2421	66	1583	712	1207	1181	965	1713	1285	1452	1898	1364	1349
170	16	0	210	1037	0	2645	0	1639	148	3189	2788	1475	1932	2633	2635	2315	1662	3046	3511	1772	2120	2664	2012	1768	3061	26	707	1174	1833	2027	2942	2622	2557	1049	2476	1020	1830	202	549	1273	1666	236	1777	1925	1790
180	73	0	461	1087	2	2606	31	2746	1539	2047	1712	2369	1361	2198	2641	2716	2293	2585	3860	2401	2725	3164	2207	2447	3399	31	945	2450	3072	1485	2299	1481	2408	1162	2082	393	2224	743	664	1597	2287	1704	2306	2420	2157
190	129	158	441	2221	254	2077	370	1880	1403	1352	1141	1828	1322	607	1281	2102	1994	2429	931	1434	1234	2771	2442	2683	2839	140	613	1284	252	1540	2164	1949	2413	1308	1861	1584	1864	905	1444	1672	2368	1701	2432	1806	2394
200	65	278	774	2544	346	1221	178	1231	2696	2384	2219	2451	1739	2649	2700	1707	1548	2458	3283	1767	1765	3083	2149	2289	3115	26	1194	2747	1065	2169	2176	2278	1651	998	2106	1340	2019	1386	1509	1715	2414	598	1810	1586	1891
210	510	1610	742	2976	889	2540	338	3014	3093	2353	2311	2073	2625	3340	3935	3555	876	3548	1659	2299	2123	2892	2589	2732	3026	320	1806	3067	2152	1402	1918	1857	1521	1529	863	380	1615	1042	592	748	2190	585	2547	1423	1840
220	1647	672	453	1593	1218	2330	219	1996	3302	2575	1534	1529	1625	1551	1974	2827	2035	3012	3786	2778	1039	2333	3131	3649	3932	353	1976	1799	2781	1270	1851	1425	1930	473	1434	359	1011	1197	596	270	1993	689	1531	923	1367
230	665	1860	1868	3042	1193	1469	43	1716	2298	2559	2635	2719	1673	2033	3148	1964	1663	3573	4193	2610	2701	2867	2054	3090	2935	55	2492	2879	1750	270	1240	910	1927	692	1051	0	706	515	643	7	1959	132	866	959	1571
240	1951	1585	1284	1882	1215	3244	83	2937	2937	3078	2189	2215	1593	3359	2776	3024	1281	1252	2657	3040	2457	3106	2532	2692	3926	106	2513	1327	1825	1885	2123	2417	1992	430	1512	717	65	9	249	0	914	4	1239	829	735
250	1687	428	44	3096	2729	2097	0	3145	2206	2498	2257	957	632	3172	2473	2644	2087	3115	4154	650	1836	2112	2523	3324	3023	940	1041	2989	2855	1681	1387	1122	1260	389	1669	832	862	0	806	0	1033	476	795	747	904
260	1913	1784	145	3239	2437	2978	27	1312	2590	3034	2783	2569	1102	1767	3628	3365	1757	3270	2082	2470	2520	2722	2953	3230	3934	66	2819	2211	2806	541	2043	1663	967	816	882	185	246	0	148	0	813	138	390	666	1331
270	2494	1935	49	1816	1146	3216	0	2500	2401	2014	2204	2745	1556	3472	2521	2437	1126	3445	3508	3063	2361	3203	2251	2858	3814	36	2720	3356	2999	1915	1455	950	1722	276	1130	6	432	0	734	675	1686	0	116	15	2400
280	1428	820	0	2738	2060	2086	2	2325	2891	2595	2863	2211	1745	1931	3280	3366	2287	3013	3788	2235	1997	2844	3102	3154	3652	29	1088	2898	1574	842	833	1775	1175	87	1444	351	48	0	0	1328	510	1497	0	14	2178
290	1906	1590	0	2177	2804	3243	0	2251	3197	2806	2377	1136	1211	3572	2979	2894	1276	2099	4149	2705	3002	3186	2431	3014	3676	7	3036	2584	2817	613	679	1419	984	18	559	388	0	0	0	688	590	358	0	732	1682
300	450	1228	0	3126	2190	2360	69	3145	2485	3020	2852	2467	773	2332	2331	3235	1513	3283	2735	2871	2072	2546	2519	2628	2888	41	3053	2759	1860	1230	1478	2237	1960	410	1011	245	297	0	622	237	490	2	0	62	1403
310	2481	2162	0	2906	1954	2872	114	1515	2727	2126	2659	2457	2335	2796	3223	2984	2292	3596	3827	1873	2827	3232	2687	3388	3993	13	1948	3448	2959	1737	1236	1760	1402	655	945	8	176	371	619	270	1026	0	1050	5	868
320	2304	1048	0	2045	2597	2594	0	2964	2273	2017	2004	1110	1229	3692	2786	3526	1437	2839	3296	2968	3065	2727	2612	2553	3332	7	2858	2283	2494	1775	835	1682	694	116	1165	0	0	950	1445	0	577	0	1310	0	1067
330	2171	1294	0	2400	2727	2344	0	1352	2997	2544	3081	2472	2059	2208	2411	2772	1498	3507	2781	1992	1824	3258	3021	3667	3590	21	1387	3656	2582	733	2046	1740	636	0	638	0	0	426	471	0	153	0	871	214	747
340	2645	2317	0	3089	2832	3485	0	3183	2144	3202	3055	2698	2162	3493	3343	3587	2167	2116	4026	2609	2279	3253	2673	2655	3788	55	3000	3052	2639	1146	603	1333	1082	0	254	0	0	221	32	123	1588	123	1509	34	1258
350	1350	1289	0	2869	2498	2575	0	2738	3120	3233	2044	682	39	3511	2575	2767	1135	3310	2686	3015	2370	2657	2684	3197	2820	573	2713	2233	2260	1735	1900	1805	2461	0	1215	0	0	0	0	0	1558	1073	905	0	903
360	1938	2169	0	2916	2718	1954	3	2112	2554	2278	3001	2586	1520	2361	3502	3279	1938	3271	2694	2177	2689	3485	2994	3179	3847	0	946	3647	2486	1645	1564	1952	800	155	1428	218	0	0	0	51	1598	16	1528	0	1013

## Sheet: Fig S3 quetiapine 80mg
Quetiapine 80mg/kg	DD3617	DD3624	DD3630	DD3651	DD3652	DD3659	DD3665	DD3666	DD3670	DD3676	WT3621	WT3622	WT3627	WT3642	WT3645	WT3657	WT3671	WT3697	WT3701	WT3706		Average DD Quetiapine 80mg/kg (n=10)	Average DD Saline 0.1ml/10mg (n=29)	Average WT Quetiapine 80mg/kg (n=10)	Average WT Saline 0.1ml/10mg (n=16)	SE DD Quetiapine 80mg/kg (n=10)	SE DD Saline 0.1ml/10mg (n=29)	SE WT Quetiapine 40mg/kg (n=10)	SE WT Saline 0.1ml/10mg (n=16)	ttest DD Saline 0.1ml/10mg vs Quetiapine 80mg/kg		ttest WT Saline 0.1ml/10mg vs Quetiapine 80mg/kg
0
10	176	186	474	351	369	128	301	260	154	768	2549	2409	2627	2687	2344	2351	2466	2200	2382	2760		316.7	471.345	2477.5	2403.38	60.9869	51.9767	55.3709	105.895	0.115208		0.605798
20	271	306	304	514	380	963	147	352	190	740	2189	2364	2423	2540	1922	1743	1984	1394	1985	2276		416.7	619.172	2082	2181.94	80.8484	67.5748	109.926	66.3916	0.113663		0.415171
30	363	45	371	1539	742	1882	67	1215	203	1302	2227	2030	2026	2608	2189	1852	1485	1570	1863	2040		772.9	1070.45	1989	2011.94	210.181	118.263	102.723	128.533	0.215407		0.900984
40	196	32	1277	1565	1905	2244	127	629	192	1406	2027	1772	1873	2553	1967	1791	2056	1909	2389	2048		957.3	1202.66	2038.5	2064.19	259.169	132.581	79.5571	114.034	0.372443		0.872272
50	29	0	1336	2489	2179	1554	45	1223	119	2278	2133	1847	2349	2424	2292	1872	2144	1291	2171	1998		1125.2	1567.59	2052.1	1942.94	319.449	141.333	103.808	101.056	0.153867		0.480124
60	208	19	2063	2230	2512	2097	33	1941	245	2560	1670	1119	2111	2477	1692	2034	1637	1038	2173	1764		1390.8	1548.1	1771.5	1824	349.905	164.199	143.048	133.725	0.651903		0.798893
70	122	0	934	1947	1957	2049	7	831	121	1116	2166	606	1848	2550	1749	1414	1230	809	1993	1767		908.4	1650.17	1613.2	1876.06	266.773	161.65	190.682	132.613	0.0247298	*	0.254668
80	14	0	699	1545	3003	2107	13	1805	18	2230	1598	69	1753	2323	1812	1358	1113	1978	1869	1922		1143.4	1562.21	1579.5	1508.5	357.321	202.456	198.481	130.04	0.305926		0.757054
90	6	0	717	1581	2243	2749	0	1904	2	1825	1218	8	1982	1935	985	1077	2170	712	2192	1582		1102.7	1628.9	1386.1	1585.75	339.904	191.122	226.004	139.281	0.176171		0.432896
100	0	0	1809	2138	2601	2391	0	1725	33	2571	1315	754	1721	2370	1433	457	1047	251	2389	1403		1326.8	1744.31	1314	1326.56	369.81	194.366	228.711	140.842	0.297687		0.96084
110	0	0	2395	2991	3158	2310	0	3212	126	1701	833	690	1615	2074	841	163	784	156	1816	966		1589.3	1723.34	993.8	1426.12	446.7	207.189	205.674	204.253	0.761365		0.170403
120	0	0	859	2349	2411	2033	0	1200	12	2916	941	17	1685	1710	1703	64	580	288	2312	1048		1178	1751.93	1034.8	1325.38	369.204	212.798	251.844	122.591	0.182234		0.258649
130	0	2	1150	2427	2964	2455	0	3319	0	2527	861	0	1531	1761	1591	766	1553	1838	1164	1133		1484.4	1731.07	1219.8	1143.75	439.598	223.631	178.075	187.155	0.594321		0.785348
140	0	0	2415	1495	2060	2050	0	3473	0	2137	737	0	1912	1545	339	35	567	609	1816	514		1363	1656.38	807.4	1146	402.274	228.451	222.05	188.427	0.522983		0.264271
150	0	0	957	2700	2311	1318	4	1431	0	2401	417	0	1222	956	755	357	407	242	1242	631		1112.2	1760.69	622.9	1434.56	345.228	211.981	131.803	157.983	0.125996		0.00147728	**
160	0	0	379	2145	1738	2514	14	3143	0	1757	0	0	1572	744	162	11	826	1908	2282	2365		1169	1702.79	987	1337.75	385.654	224.361	306.102	132.999	0.237004		0.242939
170	0	0	1745	1853	2356	1409	2	1048	22	2106	0	0	1645	1351	1910	967	2410	1703	2504	1630		1054.1	1655.79	1412	1621.31	306.185	208.452	275.12	210.163	0.139694		0.547859
180	0	0	860	1783	2624	1861	0	1638	87	2895	1240	583	2022	2083	1788	1100	1491	271	1929	1791		1174.8	1902.34	1429.8	1713.25	358.042	209.7	197.027	168.43	0.087415		0.293844
190	389	213	377	2481	2603	2048	156	2104	553	2764	622	284	979	929	1541	992	648	854	553	1787		1368.8	1365.93	918.9	1837.81	351.578	161.033	143.465	109.935	0.993352		3.04964e-05	***
200	0	0	0	361	783	49	0	0	37	1023	0	0	7	242	102	0	0	0	0	3		225.3	1781.76	35.4	1727.88	119.541	182.347	25.0543	122.145	2.21104e-05	***	1.10131e-10	***
210	0	0	0	0	0	0	0	0	0	0	0	87	0	0	0	0	0	0	0	0		0	2241.14	8.7	1378.25	0	188.788	8.7	156.526	3.73629e-08	***	4.28413e-07	***
220	0	0	0	0	0	0	0	0	0	0	0	0	0	0	0	0	0	0	0	0		0	2056.86	0	1144.94	0	187.959	0	138.803	1.98523e-07	***	1.08333e-06	***
230	0	0	0	0	0	0	0	0	0	0	0	0	0	0	52	0	0	0	0	0		0	2198.17	5.2	840.5	0	176.502	5.2	152.784	1.32228e-08	***	0.000253993	***
240	0	0	0	0	0	0	0	0	0	0	0	1	0	0	0	0	0	0	0	0		0	2209.17	0.1	945	0	174.626	0.1	206.472	9.33166e-09	***	0.00147368	**
250	0	0	0	0	0	0	0	0	0	0	0	0	0	0	0	0	25	0	0	0		0	2093.59	2.5	872.688	0	201.9	2.5	124.723	5.61317e-07	***	1.26203e-05	***
260	0	0	0	0	0	0	0	0	0	0	0	0	0	0	0	0	0	0	0	0		0	2328.03	0	676.812	0	189.339	0	150.633	1.75223e-08	***	0.00173307	**
270	0	0	0	0	0	0	0	0	0	0	0	0	0	0	0	0	0	0	0	0		0	2318.83	0	844.5	0	193.23	0	197.817	2.96568e-08	***	0.00267212	**
280	0	0	0	0	0	0	0	0	0	0	0	0	0	0	0	0	0	0	0	0		0	2206.97	0	755.125	0	194.426	0	183.001	9.50537e-08	***	0.00351142	**
290	0	0	0	0	0	0	0	0	0	0	0	0	0	0	0	0	0	0	0	0		0	2349.14	0	544.375	0	201.249	0	126.738	5.33132e-08	***	0.00254103	**
300	0	0	0	0	0	0	0	0	0	0	0	0	0	0	0	0	0	0	0	0		0	2166.59	0	730.25	0	187.731	0	182.629	6.75613e-08	***	0.00447464	**
310	0	0	0	0	0	0	0	0	0	0	0	0	0	0	0	0	0	0	0	0		0	2461.86	0	758	0	190.185	0	148.19	5.55981e-09	***	0.000510419	***
320	0	0	0	0	0	0	0	0	0	0	0	0	0	0	0	0	0	0	0	0		0	2229.66	0	726	0	189.528	0	161.685	4.52495e-08	***	0.00174297	**
330	0	0	0	0	0	0	0	0	0	0	0	0	0	0	0	0	0	0	0	0		0	2262.62	0	542.188	0	191.303	0	153.409	4.04078e-08	***	0.0105829	*
340	0	0	0	0	0	0	0	0	0	0	0	0	0	0	0	0	0	0	0	0		0	2605.07	0	581.625	0	190.821	0	154.638	1.61639e-09	***	0.0069777	**
350	0	0	0	0	0	0	0	0	0	0	0	0	0	0	0	0	0	0	0	0		0	2170.45	0	847.188	0	196.329	0	215.45	1.62142e-07	***	0.00507073	**
360	0	0	0	0	0	0	0	0	0	0	0	0	0	0	0	0	0	0	0	0		0	2353.24	0	748	0	193.537	0	190.159	2.23393e-08	***	0.00505765	**
Saline 0.1ml/10mg	DD3617	DD3624	DD3630	DD3651	DD3652	DD3659	DD3665	DD3666	DD3670	DD3676	③DD3748	③DD3768	③DD3771	③DD3787	③DD3792	③DD3793	③DD3807	③DD3810	③DD3719.SAW	③DD3721.SAW	③DD3738.SAW	③DD3744.SAW	③DD3745.SAW	③DD3754.SAW	③DD3769.SAW	DD3690	DD3708	DD3683	DD3684	③WT3782	③WT3788	③WT3789	③WT3794	③WT3731.SAW	③WT3752.SAW	③WT3757.SAW	③WT3770.SAW	③WT3803	③WT3815	③WT3823	③WT3825	③WT3831	③WT3838	③WT3842	③WT3853
0
10	174	372	513	401	339	118	1035	404	55	1109	660	1105	509	310	390	601	437	619	741	447	253	141	322	320	544	404	440	804	102	2275	2758	2266	2575	2431	2591	1972	2761	1096	2370	2738	2257	2405	2659	2895	2405
20	440	482	670	615	444	391	575	238	145	1092	920	696	593	273	825	1109	506	1525	647	481	455	427	458	318	1036	294	796	1493	12	2085	2496	2017	2366	1688	2532	1837	2399	1908	2416	2364	2247	1807	2383	2120	2246
30	288	242	558	1517	630	1046	672	495	516	1448	1262	955	679	1093	1089	1999	1375	2658	1638	1031	549	1688	913	1416	2031	36	944	2044	231	1950	2584	1675	2571	1724	2545	1803	2566	1626	2389	2309	1561	643	2081	2179	1985
40	126	277	1678	2155	756	1801	617	1509	1083	1105	1709	385	244	1159	931	2072	1031	2444	2053	897	839	1960	1252	1940	2416	0	1330	642	466	1798	2587	1970	2471	1663	2434	1955	2542	1184	2372	2287	2292	1105	2359	2203	1805
50	109	262	798	2212	574	1331	936	1139	1967	1943	1045	1791	1754	1875	2350	1978	1872	2914	2504	696	1208	2533	1784	2447	1904	185	1349	2419	1581	1277	2402	1251	1883	1305	2081	2015	1924	1763	2403	2361	2136	1569	2113	2295	2309
60	0	9	179	1823	1450	505	1040	2071	1949	1359	2493	1490	527	1247	2282	2229	2053	3012	2723	1635	2007	2188	1608	2369	3090	29	944	1458	1126	1275	2254	1871	2485	1049	2126	1508	2538	1848	1825	2035	1454	575	2061	1957	2323
70	7	0	187	2564	1233	1370	792	1435	860	1642	1640	1576	2106	2749	1631	2778	1596	2411	1709	1906	2415	2613	2250	2433	2919	75	1041	2541	1376	1882	2504	1329	2310	1742	2244	1944	2440	1416	1764	1363	1750	532	2362	2422	2013
80	0	0	1053	1688	499	817	1347	331	1256	1556	2828	372	770	1145	2363	2551	2958	3024	2953	1880	729	3286	2011	3162	2078	58	1	1677	2911	890	1815	1353	1817	1332	1720	923	2004	1152	1312	1792	1484	319	2408	1839	1976
90	0	2	1332	2638	402	2071	101	1976	1437	2467	2392	126	2006	2451	989	2604	693	2941	2959	1490	2309	2251	2003	2451	3498	288	244	1373	1744	755	2429	1409	2207	1516	1116	1347	1629	2072	2083	1184	1628	503	2428	1436	1630
100	0	10	239	2822	346	2702	582	2929	1654	2320	1336	1118	1404	1214	2730	1947	2677	2506	2626	1725	1575	3436	2277	2924	3167	115	1140	2349	715	512	1522	1132	1994	1537	1499	900	2194	1222	1060	962	1605	195	2261	1561	1069
110	0	0	61	1498	99	357	91	1843	1290	2495	2438	1968	2499	3111	1699	2647	3379	2808	2982	1156	2272	2255	2039	3053	3016	36	815	1604	2466	291	2308	1768	2394	948	2396	1686	1924	717	345	521	1260	202	1918	1670	2470
120	0	0	32	1524	19	2603	63	2468	1186	2207	2702	704	1436	1286	2247	1735	1576	3528	2634	2663	2662	3191	2264	2548	3570	57	674	2725	2502	1253	1779	1172	1398	1273	1825	715	1724	1001	1192	57	1500	1579	1513	2140	1085
130	0	0	11	1857	51	1277	0	2527	1760	1681	647	1123	2521	3061	2468	2904	3357	2430	3416	2722	1350	3528	1634	3341	2296	99	4	2091	2045	515	2079	1458	2488	832	1438	678	1178	667	108	23	1495	122	1782	1855	1582
140	0	0	0	2421	2	2334	11	338	1490	2245	2872	2213	537	2012	3025	1462	1011	1924	3936	1173	2764	2581	2952	2931	3624	30	112	2056	1979	908	2156	638	1787	875	1963	563	1367	7	952	0	1693	14	1688	2082	1643
150	0	0	15	582	0	2281	74	2391	1854	2970	2462	2015	2626	1836	2671	3282	2691	3512	1714	1888	1325	2629	1927	2303	2875	90	113	2048	2886	1006	1965	1481	2551	2072	1212	759	1990	1608	1033	48	666	1417	1879	1440	1826
160	0	0	229	1031	0	737	0	2161	1368	2058	1816	743	1659	1730	3156	2226	2123	3489	3292	2263	2427	3388	2998	2634	3801	118	133	2335	1466	1032	1845	1331	2421	66	1583	712	1207	1181	965	1713	1285	1452	1898	1364	1349
170	16	0	210	1037	0	2645	0	1639	148	3189	2788	1475	1932	2633	2635	2315	1662	3046	3511	1772	2120	2664	2012	1768	3061	26	707	1174	1833	2027	2942	2622	2557	1049	2476	1020	1830	202	549	1273	1666	236	1777	1925	1790
180	73	0	461	1087	2	2606	31	2746	1539	2047	1712	2369	1361	2198	2641	2716	2293	2585	3860	2401	2725	3164	2207	2447	3399	31	945	2450	3072	1485	2299	1481	2408	1162	2082	393	2224	743	664	1597	2287	1704	2306	2420	2157
190	129	158	441	2221	254	2077	370	1880	1403	1352	1141	1828	1322	607	1281	2102	1994	2429	931	1434	1234	2771	2442	2683	2839	140	613	1284	252	1540	2164	1949	2413	1308	1861	1584	1864	905	1444	1672	2368	1701	2432	1806	2394
200	65	278	774	2544	346	1221	178	1231	2696	2384	2219	2451	1739	2649	2700	1707	1548	2458	3283	1767	1765	3083	2149	2289	3115	26	1194	2747	1065	2169	2176	2278	1651	998	2106	1340	2019	1386	1509	1715	2414	598	1810	1586	1891
210	510	1610	742	2976	889	2540	338	3014	3093	2353	2311	2073	2625	3340	3935	3555	876	3548	1659	2299	2123	2892	2589	2732	3026	320	1806	3067	2152	1402	1918	1857	1521	1529	863	380	1615	1042	592	748	2190	585	2547	1423	1840
220	1647	672	453	1593	1218	2330	219	1996	3302	2575	1534	1529	1625	1551	1974	2827	2035	3012	3786	2778	1039	2333	3131	3649	3932	353	1976	1799	2781	1270	1851	1425	1930	473	1434	359	1011	1197	596	270	1993	689	1531	923	1367
230	665	1860	1868	3042	1193	1469	43	1716	2298	2559	2635	2719	1673	2033	3148	1964	1663	3573	4193	2610	2701	2867	2054	3090	2935	55	2492	2879	1750	270	1240	910	1927	692	1051	0	706	515	643	7	1959	132	866	959	1571
240	1951	1585	1284	1882	1215	3244	83	2937	2937	3078	2189	2215	1593	3359	2776	3024	1281	1252	2657	3040	2457	3106	2532	2692	3926	106	2513	1327	1825	1885	2123	2417	1992	430	1512	717	65	9	249	0	914	4	1239	829	735
250	1687	428	44	3096	2729	2097	0	3145	2206	2498	2257	957	632	3172	2473	2644	2087	3115	4154	650	1836	2112	2523	3324	3023	940	1041	2989	2855	1681	1387	1122	1260	389	1669	832	862	0	806	0	1033	476	795	747	904
260	1913	1784	145	3239	2437	2978	27	1312	2590	3034	2783	2569	1102	1767	3628	3365	1757	3270	2082	2470	2520	2722	2953	3230	3934	66	2819	2211	2806	541	2043	1663	967	816	882	185	246	0	148	0	813	138	390	666	1331
270	2494	1935	49	1816	1146	3216	0	2500	2401	2014	2204	2745	1556	3472	2521	2437	1126	3445	3508	3063	2361	3203	2251	2858	3814	36	2720	3356	2999	1915	1455	950	1722	276	1130	6	432	0	734	675	1686	0	116	15	2400
280	1428	820	0	2738	2060	2086	2	2325	2891	2595	2863	2211	1745	1931	3280	3366	2287	3013	3788	2235	1997	2844	3102	3154	3652	29	1088	2898	1574	842	833	1775	1175	87	1444	351	48	0	0	1328	510	1497	0	14	2178
290	1906	1590	0	2177	2804	3243	0	2251	3197	2806	2377	1136	1211	3572	2979	2894	1276	2099	4149	2705	3002	3186	2431	3014	3676	7	3036	2584	2817	613	679	1419	984	18	559	388	0	0	0	688	590	358	0	732	1682
300	450	1228	0	3126	2190	2360	69	3145	2485	3020	2852	2467	773	2332	2331	3235	1513	3283	2735	2871	2072	2546	2519	2628	2888	41	3053	2759	1860	1230	1478	2237	1960	410	1011	245	297	0	622	237	490	2	0	62	1403
310	2481	2162	0	2906	1954	2872	114	1515	2727	2126	2659	2457	2335	2796	3223	2984	2292	3596	3827	1873	2827	3232	2687	3388	3993	13	1948	3448	2959	1737	1236	1760	1402	655	945	8	176	371	619	270	1026	0	1050	5	868
320	2304	1048	0	2045	2597	2594	0	2964	2273	2017	2004	1110	1229	3692	2786	3526	1437	2839	3296	2968	3065	2727	2612	2553	3332	7	2858	2283	2494	1775	835	1682	694	116	1165	0	0	950	1445	0	577	0	1310	0	1067
330	2171	1294	0	2400	2727	2344	0	1352	2997	2544	3081	2472	2059	2208	2411	2772	1498	3507	2781	1992	1824	3258	3021	3667	3590	21	1387	3656	2582	733	2046	1740	636	0	638	0	0	426	471	0	153	0	871	214	747
340	2645	2317	0	3089	2832	3485	0	3183	2144	3202	3055	2698	2162	3493	3343	3587	2167	2116	4026	2609	2279	3253	2673	2655	3788	55	3000	3052	2639	1146	603	1333	1082	0	254	0	0	221	32	123	1588	123	1509	34	1258
350	1350	1289	0	2869	2498	2575	0	2738	3120	3233	2044	682	39	3511	2575	2767	1135	3310	2686	3015	2370	2657	2684	3197	2820	573	2713	2233	2260	1735	1900	1805	2461	0	1215	0	0	0	0	0	1558	1073	905	0	903
360	1938	2169	0	2916	2718	1954	3	2112	2554	2278	3001	2586	1520	2361	3502	3279	1938	3271	2694	2177	2689	3485	2994	3179	3847	0	946	3647	2486	1645	1564	1952	800	155	1428	218	0	0	0	51	1598	16	1528	0	1013

## Sheet: Fig S4 WAY0.2mg+Quetiapine
WAY100635 0.2mg/kg + Quetiapine 20mg/kg	DD3719.SAW	DD3721.SAW	DD3738.SAW	DD3744.SAW	DD3745.SAW	DD3754.SAW	DD3769.SAW	DD3748.SAW	DD3768.SAW	DD3771.SAW	DD3787.SAW	DD3792.SAW	DD3793.SAW	DD3807.SAW	DD3810.SAW		Average DD Quetiapine 20mg/kg (n=20)	Average DD WAY100635 0.2mg/kg + Quetiapine 20mg/kg (n=15)	SE DD Quetiapine 20mg/kg (n=20)	SE DD WAY100635 0.2mg/kg + Quetiapine 20mg/kg (n=15)		ttest
0
10	428	339	448	10	323	302	641	667	1385	616	278	747	1720	551	1047		516.95	633.467	100.885	115.927		0.454039
20	487	647	418	41	398	893	1206	1138	940	1052	1422	1431	1737	872	1861		741.35	969.533	98.1747	133.428		0.167707
30	994	1155	953	211	449	1637	2199	1579	1962	844	1961	1322	1714	1323	2921		1128.95	1414.93	150.839	180.341		0.230126
40	1602	1696	1532	503	577	2806	2412	2400	283	2412	2952	2368	2093	1476	3122		1468.9	1882.27	185.531	231.032		0.167712
50	2349	2640	1988	939	853	3121	2599	1454	1673	2162	2149	2168	2293	1672	2899		1621.95	2063.93	205.755	169.177		0.123347
60	2467	2015	2252	893	739	2737	2438	1562	2311	2624	2768	2530	2107	599	3133		1760.25	2078.33	162.982	201.742		0.224066
70	1874	2108	2014	1529	1066	3294	2995	1741	1599	1241	2645	1643	2222	1582	3184		1880.7	2049.13	166.047	178.932		0.499356
80	1385	2563	2331	2740	1206	3254	2617	1641	1432	1273	2058	3071	2625	1028	2328		1895.05	2103.47	144.184	187.068		0.375883
90	2996	3145	2759	2616	2095	2532	2937	2380	2235	2047	3004	2088	1666	2150	3706		1799.6	2557.07	208.425	138.63		0.00825231	**
100	3344	2467	2593	2133	2541	3846	2972	1497	1005	1276	1723	1959	2918	1020	2719		1791.85	2267.53	215.091	219.643		0.138098
110	2336	3317	2700	2406	1481	3600	2744	2696	2645	2131	2586	2650	2398	1858	3337		1829.35	2592.33	223.843	142.626		0.0120336	*
120	2378	2647	2610	2856	2445	3325	3139	2224	3076	2847	3334	2869	2767	2699	3424		1807.7	2842.67	243.798	93.3691		0.00127431	**
130	3210	2882	2467	2641	2407	3248	2146	1282	776	2209	3153	3459	1475	2798	2863		1706.6	2467.73	224.394	201.264		0.0204701	*
140	2829	2984	2924	1946	2413	3389	3649	2739	2579	2490	3180	2744	3246	1253	3592		1524.35	2797.13	228.602	162.016		0.000164694	***
150	3140	1796	2739	2337	1874	3443	2963	2950	2117	1859	1595	1725	2257	1903	3315		1958.9	2400.87	252.791	163.247		0.183102
160	2502	3055	2694	1395	1177	2359	2185	2161	2307	1770	1866	2151	2439	1828	1954		1695.8	2122.87	215.461	124.689		0.125749
170	1218	2518	952	586	1131	1103	2162	1646	1544	916	1505	894	1446	929	1361		1840.35	1327.4	227.765	131.231		0.0832767
180	1118	2616	1172	1678	1426	2799	778	1112	1704	1560	2958	830	2069	2164	2993		1838.4	1798.47	235.183	197.276		0.901826
190	1145	2388	1375	1068	1446	2030	2170	2220	2509	1148	1842	1962	2009	2111	404		1403.35	1721.8	150.92	153.313		0.155731
200	2086	2262	856	2370	1655	1500	1043	756	1388	0	234	965	2751	1815	570		541.55	1350.07	177.406	209.598		0.00574129	**
210	1300	474	604	2284	1183	378	0	0	75	0	0	0	2799	8	0		49.8	607	36.1508	232.501		0.0102698	*
220	137	0	184	2565	1139	0	0	0	2	0	0	0	2153	0	0		2.15	412	2.04717	218.419		0.036689	*
230	21	0	1	1653	836	41	0	0	2	0	0	0	2388	0	0		0.5	329.467	0.351688	189.08		0.0516503
240	0	0	62	905	1191	90	0	0	2	0	0	0	2665	0	0		0.15	327.667	0.15	191.997		0.056121
250	9	0	33	1306	820	12	0	0	0	0	0	0	2611	0	0		2.9	319.4	2.9	191.067		0.0632655
260	0	0	46	1564	1539	0	0	0	0	0	0	0	2629	0	0		0.55	385.2	0.55	212.723		0.0435891	*
270	14	0	50	501	1147	160	0	0	0	0	0	0	2336	0	0		0.9	280.533	0.656546	167.208		0.0608545
280	0	0	372	1783	1040	135	0	0	0	0	0	0	2940	0	0		35.8	418	30.3451	222.967		0.058866
290	0	0	303	1799	1016	0	0	0	0	0	0	0	1526	0	0		53.9	309.6	51.1485	158.134		0.0946521
300	282	0	644	2269	1218	175	0	0	34	0	0	0	3160	0	0		140	518.8	114.861	249.821		0.14399
310	393	0	694	2648	1150	456	0	0	90	0	0	113	3144	0	0		168.4	579.2	116.49	258.677		0.124473
320	430	0	1025	2151	1244	850	0	0	126	94	0	172	2209	0	0		208.1	553.4	131.596	200.862		0.143948
330	855	0	1380	1913	731	1503	6	7	410	153	86	668	3441	7	3		244.1	744.2	134.276	251.345		0.0696375
340	768	177	1547	2146	1392	1250	254	9	797	126	195	900	2108	141	32		236.5	789.467	121.811	192.716		0.0160911	*
350	1117	746	1935	1732	1431	1465	509	174	1228	156	694	1373	3430	658	109		439.7	1117.13	192.072	222.76		0.0276174	*
360	637	1284	1832	2704	1067	1574	1448	163	639	110	967	373	1889	1084	139		563.75	1060.67	164.492	193.263		0.0581201
Quetiapine 20mg/kg	DD3719.SAW	DD3721.SAW	DD3738.SAW	DD3739.SAW	DD3744.SAW	DD3745.SAW	DD3754.SAW	DD3769.SAW	DD3748	DD3768	DD3771	DD3787	DD3792	DD3793	DD3807	DD3810	DD4004.SAW	DD4006.SAW	DD4052.SAW	DD4057.SAW
0
10	1340	693	792	83	63	586	651	158	823	1470	640	69	307	1092	29	49	63	98	491	842
20	1619	659	948	432	455	502	795	662	1138	935	434	631	150	1571	164	217	807	475	733	1500
30	1709	625	1007	409	1235	1154	1507	2045	1008	465	277	1284	612	2094	22	166	1708	1940	1196	2116
40	1551	484	1674	841	1465	1375	2026	2047	1851	599	127	2515	760	2436	167	485	2598	2579	1554	2244
50	2890	1159	2490	845	1924	901	1413	1797	1215	1386	170	326	1730	1551	202	1291	3290	2460	2336	3063
60	2035	975	1626	990	2241	1324	1576	3109	1932	808	619	1621	2195	2750	780	1956	3172	2021	1619	1856
70	3085	783	2016	1608	1722	1554	2213	2173	1913	2247	193	2032	778	2171	1719	1718	2795	2187	1441	3266
80	2034	611	2457	2119	2920	1165	1853	2100	2060	2060	869	1230	2021	2905	1299	1236	2770	2120	1974	2098
90	2987	728	2333	483	755	1583	2772	2006	54	1534	620	1500	931	2588	2008	2171	2640	2642	2588	3069
100	2137	599	2191	1733	2902	2324	2559	3335	438	2289	206	1075	38	2883	1429	1676	3092	1639	1408	1884
110	1708	338	2888	2172	3026	966	1535	2244	2525	1135	13	1718	138	2080	2302	2874	3147	1751	830	3197
120	3156	320	1820	857	1801	1163	3125	3516	1614	1023	12	2230	0	1974	1444	1572	3701	2900	1634	2292
130	1915	531	2113	516	1963	2452	1387	2634	1303	1996	0	14	29	2815	2788	2482	2598	2037	1523	3036
140	3228	243	1816	371	2084	1995	2558	3139	1711	1476	4	1388	16	2679	880	2081	1023	2172	5	1618
150	2543	49	1871	602	2610	2644	2929	3704	837	2562	88	2146	5	2313	2847	3037	2434	2267	804	2886
160	3089	175	1976	1342	1529	2026	2192	2681	2202	1444	1	459	0	2299	723	2587	2793	1782	2019	2597
170	1228	248	2675	981	1782	2541	2855	3435	1257	1473	0	1489	0	2941	2639	2290	2428	2250	1381	2914
180	2586	439	1981	1780	2523	1608	2912	3665	72	1167	15	1338	6	2744	2645	2787	1773	2025	2234	2468
190	1167	643	2263	1343	2282	1165	2336	928	1461	1590	863	348	250	2290	2277	1300	948	958	1471	2184
200	2	511	2395	20	1149	96	2016	31	1050	176	87	0	0	845	2121	0	0	0	56	276
210	7	2	712	0	0	0	111	0	0	0	0	0	0	0	164	0	0	0	0	0
220	0	0	41	0	0	0	2	0	0	0	0	0	0	0	0	0	0	0	0	0
230	0	0	4	0	0	0	6	0	0	0	0	0	0	0	0	0	0	0	0	0
240	0	0	3	0	0	0	0	0	0	0	0	0	0	0	0	0	0	0	0	0
250	0	0	58	0	0	0	0	0	0	0	0	0	0	0	0	0	0	0	0	0
260	0	0	11	0	0	0	0	0	0	0	0	0	0	0	0	0	0	0	0	0
270	6	0	12	0	0	0	0	0	0	0	0	0	0	0	0	0	0	0	0	0
280	59	0	49	0	0	0	0	0	0	0	0	0	0	0	0	608	0	0	0	0
290	37	0	16	0	0	0	0	0	0	0	0	0	0	0	0	1025	0	0	0	0
300	130	0	380	0	0	0	0	0	0	0	0	0	0	0	0	2290	0	0	0	0
310	230	0	886	42	0	0	0	0	0	0	0	0	0	0	0	2210	0	0	0	0
320	429	0	1134	55	0	0	0	0	0	0	0	0	0	0	102	2442	0	0	0	0
330	1072	0	924	27	0	0	0	0	0	0	17	0	0	4	416	2422	0	0	0	0
340	310	0	1532	0	0	0	0	0	0	0	27	0	0	47	850	1893	0	0	71	0
350	1418	0	2125	0	7	0	174	0	0	0	16	24	0	665	936	3158	0	0	140	131
360	1494	0	1764	219	50	42	116	0	58	0	170	194	279	1196	1908	2036	0	0	465	1284

[truncated: 1 more sheets: Fig S5 WT WAY1+Que20]
